# Supplementary material for: Historical and current distribution ranges of the Asiatic black bear (Ursus thibetanus)
Source: Sci Rep. 2024 Jan 30;14:2505. doi: 10.1038/s41598-024-51588-5 (PMC10828492; doi:10.1038/s41598-024-51588-5)
Supplement: Supplementary file 1 — Supplementary Information. [file 41598_2024_51588_MOESM1_ESM.xlsx]

## Sheet: Resource Data
pub.code	author(s)	year	title	pub.type	journal.name	issue	pages	language	we.have.it	printed	read	completed	data
East Asia
zahoor.2021 Projected shifts in the distribution range	Zahoor, B., Liu, X., Kumar, L., Dai, Y., Tripathy, B. R., & Songer, M.	2021	Projected shifts in the distribution range of Asiatic black bear (Ursus thibetanus) in the Hindu Kush Himalaya due to climate change.	Scientific article	Ecological Informatics,Elsevier	63	1-14	English	Yes	Yes	Yes	Yes	No
zahoor.2021 Activity pattern study of Asiatic black bear	Zahoor, B., Liu, X., Wu, P., Sun, W., Jia, X., Lv, Z., … Songer, M.	2021	Activity pattern study of Asiatic black bear (Ursus thibetanus) in the Qinling Mountains, China, by using infrared camera traps	Scientific article	Environmental Science and Pollution Research	28	1-8	English	Yes	Yes	Yes	Yes	Yes
Fang Liu Spatial distribution as a measure of conservation needs	Liu, F., McShea, W., Garshelis, D., Zhu, X., Wang, D., Gong, J., & Chen, Y. (2009)	2009	Spatial distribution as a measure of conservation needs: an example with Asiatic black bears in south-western China	Scientific article	Diversity and Distributions,2009	4	649 - 659	English	Yes	No	Yes	Yes	Yes
Waseem.2020 Ecology and Human Conflict of Asiatic Black Bear	Waseem, M., Mahmood, T., Hussain, A., Hamid, A., Akrim, F., Andleeb, S., & Fatima, H. (2020).	2020	Ecology and Human Conflict of Asiatic Black Bear (Ursus thibetanus laniger) in Mansehra District, Pakistan	Scientific article	Pakistan Journal of Zoology	4	1443-1451	English	Yes	Yes	Yes	Yes	Yes
Waseem.2020 Ecology and Human Conflict of Asiatic Black Bear	Waseem, M., Mahmood, T., Hussain, A., Hamid, A., Akrim, F., Andleeb, S., & Fatima, H. (2020).	2020	Ecology and Human Conflict of Asiatic Black Bear (Ursus thibetanus laniger) in Mansehra District, Pakistan	Scientific article	Pakistan Journal of Zoology	4	1443-1451	English	Yes	Yes	Yes	Yes	Yes
Waseem.2020 Ecology and Human Conflict of Asiatic Black Bear	Waseem, M., Mahmood, T., Hussain, A., Hamid, A., Akrim, F., Andleeb, S., & Fatima, H. (2020).	2020	Ecology and Human Conflict of Asiatic Black Bear (Ursus thibetanus laniger) in Mansehra District, Pakistan	Scientific article	Pakistan Journal of Zoology	4	1443-1451	English	Yes	Yes	Yes	Yes	Yes
Waseem.2020 Ecology and Human Conflict of Asiatic Black Bear	Waseem, M., Mahmood, T., Hussain, A., Hamid, A., Akrim, F., Andleeb, S., & Fatima, H. (2020).	2020	Ecology and Human Conflict of Asiatic Black Bear (Ursus thibetanus laniger) in Mansehra District, Pakistan	Scientific article	Pakistan Journal of Zoology	4	1443-1451	English	Yes	Yes	Yes	Yes	Yes
Waseem.2020 Ecology and Human Conflict of Asiatic Black Bear	Waseem, M., Mahmood, T., Hussain, A., Hamid, A., Akrim, F., Andleeb, S., & Fatima, H. (2020).	2020	Ecology and Human Conflict of Asiatic Black Bear (Ursus thibetanus laniger) in Mansehra District, Pakistan	Scientific article	Pakistan Journal of Zoology	4	1443-1451	English	Yes	Yes	Yes	Yes	Yes
Waseem.2020 Ecology and Human Conflict of Asiatic Black Bear	Waseem, M., Mahmood, T., Hussain, A., Hamid, A., Akrim, F., Andleeb, S., & Fatima, H. (2020).	2020	Ecology and Human Conflict of Asiatic Black Bear (Ursus thibetanus laniger) in Mansehra District, Pakistan	Scientific article	Pakistan Journal of Zoology	4	1443-1451	English	Yes	Yes	Yes	Yes	Yes
Waseem.2020 Ecology and Human Conflict of Asiatic Black Bear	Waseem, M., Mahmood, T., Hussain, A., Hamid, A., Akrim, F., Andleeb, S., & Fatima, H. (2020).	2020	Ecology and Human Conflict of Asiatic Black Bear (Ursus thibetanus laniger) in Mansehra District, Pakistan	Scientific article	Pakistan Journal of Zoology	4	1443-1451	English	Yes	Yes	Yes	Yes	Yes
Waseem.2020 Ecology and Human Conflict of Asiatic Black Bear	Waseem, M., Mahmood, T., Hussain, A., Hamid, A., Akrim, F., Andleeb, S., & Fatima, H. (2020).	2020	Ecology and Human Conflict of Asiatic Black Bear (Ursus thibetanus laniger) in Mansehra District, Pakistan	Scientific article	Pakistan Journal of Zoology	4	1443-1451	English	Yes	Yes	Yes	Yes	Yes
Waseem.2020 Ecology and Human Conflict of Asiatic Black Bear	Waseem, M., Mahmood, T., Hussain, A., Hamid, A., Akrim, F., Andleeb, S., & Fatima, H. (2020).	2020	Ecology and Human Conflict of Asiatic Black Bear (Ursus thibetanus laniger) in Mansehra District, Pakistan	Scientific article	Pakistan Journal of Zoology	4	1443-1451	English	Yes	Yes	Yes	Yes	Yes
Waseem.2020 Ecology and Human Conflict of Asiatic Black Bear	Waseem, M., Mahmood, T., Hussain, A., Hamid, A., Akrim, F., Andleeb, S., & Fatima, H. (2020).	2020	Ecology and Human Conflict of Asiatic Black Bear (Ursus thibetanus laniger) in Mansehra District, Pakistan	Scientific article	Pakistan Journal of Zoology	4	1443-1451	English	Yes	Yes	Yes	Yes	Yes
Waseem.2020 Ecology and Human Conflict of Asiatic Black Bear	Waseem, M., Mahmood, T., Hussain, A., Hamid, A., Akrim, F., Andleeb, S., & Fatima, H. (2020).	2020	Ecology and Human Conflict of Asiatic Black Bear (Ursus thibetanus laniger) in Mansehra District, Pakistan	Scientific article	Pakistan Journal of Zoology	4	1443-1451	English	Yes	Yes	Yes	Yes	Yes
Waseem.2020 Ecology and Human Conflict of Asiatic Black Bear	Waseem, M., Mahmood, T., Hussain, A., Hamid, A., Akrim, F., Andleeb, S., & Fatima, H. (2020).	2020	Ecology and Human Conflict of Asiatic Black Bear (Ursus thibetanus laniger) in Mansehra District, Pakistan	Scientific article	Pakistan Journal of Zoology	4	1443-1451	English	Yes	Yes	Yes	Yes	Yes
Waseem.2020 Ecology and Human Conflict of Asiatic Black Bear	Waseem, M., Mahmood, T., Hussain, A., Hamid, A., Akrim, F., Andleeb, S., & Fatima, H. (2020).	2020	Ecology and Human Conflict of Asiatic Black Bear (Ursus thibetanus laniger) in Mansehra District, Pakistan	Scientific article	Pakistan Journal of Zoology	4	1443-1451	English	Yes	Yes	Yes	Yes	Yes
Waseem.2020 Ecology and Human Conflict of Asiatic Black Bear	Ali, U., Ahmad, B., Minhas, R. A., Kabir, M., Awan, M. S., Khan, L. A., & Khan, M. B. (2022).	2022	Habitat Suitability Modeling of Asiatic Black Bear (Ursus thibetanus) in Azad Jammu and Kashmir, Pakistan	Scientific article	Pakistan Journal of Zoology		1-12	English	Yes	No	Yes	Yes	Yes
Ali,U.2022 Habitat Suitability Modeling of Asiatic Black Bear	Ali, U., Ahmad, B., Minhas, R. A., Awan, M. S., Khan, L. A., Khan, M. B., ... & Ahmed, D. (2022).	2022	Human-black bear conflict: crop raiding by Asiatic black bear (Ursus thibetanus) in Azad Jammu and Kashmir, Pakistan	Scientific article	Brazilian Journal of Biology		1-12	English	Yes	No	Yes	Yes	Yes
Sathyakumar Final project report, Wildlife Institute of India, Dehradun.	Sathyakumar, S., Sharma, L. K., & Charoo, S. A. (2013).	2013	Ecology of Asiatic black bear (Ursus thibetanus) in Dachigam National Park, Kashmir, India	Scientific article	Wildlife Institute of India		1-170	English	Yes	No	Yes	No	Yes
Gong.2006 Status of Bears in China	Gong, J., & Harris, R. (2006).	2006	The Status of Bears in China	Scientific article	Understanding Asian Bears to Secure Their Future		96-101	English	Yes	No	Yes	No	Yes
Ali.2018 Human–Asiatic black bear nteractions	Ali, A., Waseem, M., Teng, M., Ali, S., Ishaq, M., Haseeb, A., ... & Zhou, Z. (2018).	2018	Human–Asiatic black bear (Ursus thibetanus) interactions in the Kaghan Valley, Pakistan.	Scientific Article	Ethology Ecology & Evolution	5	399-415	English	Yes	No	Yes	No	Yes
Liu.2011 Human-wildlife conflicts	Liu, F., McShea, W. J., Garshelis, D. L., Zhu, X., Wang, D., & Shao, L. (2011).	2011	Human-wildlife conflicts influence attitudes but not necessarily behaviors:Factors driving the poaching of bears in China	Scientific article	Biological Conservation	1	538-547	English	Yes	No	Yes	No	Yes
Ullah.2020 Poaching of Asiatic black bear	Ullah, Z., Ullah, I., Ullah, I., Mahmood, S., & Iqbal, Z. (2020)	2020	Poaching of Asiatic black bear: evidence from Siran and Kaghan valleys, Pakistan	Scientific article	Global Ecology and Conservation		1-11	English	Yes	No	Yes	No	Yes
Hashimoto.2003 study on the autumn food habits of the Asiatic black bear	Hashimoto, Y., Kaji, M., Sawada, H., & Takatsuki, S. (2003)	2003	Five-year study on the autumn food habits of the Asiatic black bear in relation to nut production.	Scientific article	Ecological Research	5	485–492	English	Yes	No	Yes	No	Yes
SAYAkuMAR.(2007) Distribution and status of the Asiatic Black Bear	SAYAkuMAR, S., & CououRY, A. N. D. A. (2007).	2007	Distribution and status of the Asiatic Black Bear Ursus thibetanus in India.	Scientific article	Journal of the Bombay Natural History Society	3	316-323.	English	Yes	Yes	Yes	Yes	Yes
SAYAkuMAR.(2007) Distribution and status of the Asiatic Black Bear	SAYAkuMAR, S., & CououRY, A. N. D. A. (2007).	2007	Distribution and status of the Asiatic Black Bear Ursus thibetanus in India.	Scientific article	Journal of the Bombay Natural History Society	3	316-323.	English	Yes	Yes	Yes	Yes	Yes
SAYAkuMAR.(2007) Distribution and status of the Asiatic Black Bear	SAYAkuMAR, S., & CououRY, A. N. D. A. (2007).	2007	Distribution and status of the Asiatic Black Bear Ursus thibetanus in India.	Scientific article	Journal of the Bombay Natural History Society	3	316-323.	English	Yes	Yes	Yes	Yes	Yes
SAYAkuMAR.(2007) Distribution and status of the Asiatic Black Bear	SAYAkuMAR, S., & CououRY, A. N. D. A. (2007).	2007	Distribution and status of the Asiatic Black Bear Ursus thibetanus in India.	Scientific article	Journal of the Bombay Natural History Society	3	316-323.	English	Yes	Yes	Yes	Yes	Yes
SAYAkuMAR.(2007) Distribution and status of the Asiatic Black Bear	SAYAkuMAR, S., & CououRY, A. N. D. A. (2007).	2007	Distribution and status of the Asiatic Black Bear Ursus thibetanus in India.	Scientific article	Journal of the Bombay Natural History Society	3	316-323.	English	Yes	Yes	Yes	Yes	Yes
SAYAkuMAR.(2007) Distribution and status of the Asiatic Black Bear	SAYAkuMAR, S., & CououRY, A. N. D. A. (2007).	2007	Distribution and status of the Asiatic Black Bear Ursus thibetanus in India.	Scientific article	Journal of the Bombay Natural History Society	3	316-323.	English	Yes	Yes	Yes	Yes	Yes
SAYAkuMAR.(2007) Distribution and status of the Asiatic Black Bear	SAYAkuMAR, S., & CououRY, A. N. D. A. (2007).	2007	Distribution and status of the Asiatic Black Bear Ursus thibetanus in India.	Scientific article	Journal of the Bombay Natural History Society	3	316-323.	English	Yes	Yes	Yes	Yes	Yes
SAYAkuMAR.(2007) Distribution and status of the Asiatic Black Bear	SAYAkuMAR, S., & CououRY, A. N. D. A. (2007).	2007	Distribution and status of the Asiatic Black Bear Ursus thibetanus in India.	Scientific article	Journal of the Bombay Natural History Society	3	316-323.	English	Yes	Yes	Yes	Yes	Yes
SAYAkuMAR.(2007) Distribution and status of the Asiatic Black Bear	SAYAkuMAR, S., & CououRY, A. N. D. A. (2007).	2007	Distribution and status of the Asiatic Black Bear Ursus thibetanus in India.	Scientific article	Journal of the Bombay Natural History Society	3	316-323.	English	Yes	Yes	Yes	Yes	Yes
SAYAkuMAR.(2007) Distribution and status of the Asiatic Black Bear	SAYAkuMAR, S., & CououRY, A. N. D. A. (2007).	2007	Distribution and status of the Asiatic Black Bear Ursus thibetanus in India.	Scientific article	Journal of the Bombay Natural History Society	3	316-323.	English	Yes	Yes	Yes	Yes	Yes
SAYAkuMAR.(2007) Distribution and status of the Asiatic Black Bear	SAYAkuMAR, S., & CououRY, A. N. D. A. (2007).	2007	Distribution and status of the Asiatic Black Bear Ursus thibetanus in India.	Scientific article	Journal of the Bombay Natural History Society	3	316-323.	English	Yes	Yes	Yes	Yes	Yes
SAYAkuMAR.(2007) Distribution and status of the Asiatic Black Bear	SAYAkuMAR, S., & CououRY, A. N. D. A. (2007).	2007	Distribution and status of the Asiatic Black Bear Ursus thibetanus in India.	Scientific article	Journal of the Bombay Natural History Society	3	316-323.	English	Yes	Yes	Yes	Yes	Yes
SAYAkuMAR.(2007) Distribution and status of the Asiatic Black Bear	SAYAkuMAR, S., & CououRY, A. N. D. A. (2007).	2007	Distribution and status of the Asiatic Black Bear Ursus thibetanus in India.	Scientific article	Journal of the Bombay Natural History Society	3	316-323.	English	Yes	Yes	Yes	Yes	Yes
SAYAkuMAR.(2007) Distribution and status of the Asiatic Black Bear	SAYAkuMAR, S., & CououRY, A. N. D. A. (2007).	2007	Distribution and status of the Asiatic Black Bear Ursus thibetanus in India.	Scientific article	Journal of the Bombay Natural History Society	3	316-323.	English	Yes	Yes	Yes	Yes	Yes
SAYAkuMAR.(2007) Distribution and status of the Asiatic Black Bear	SAYAkuMAR, S., & CououRY, A. N. D. A. (2007).	2007	Distribution and status of the Asiatic Black Bear Ursus thibetanus in India.	Scientific article	Journal of the Bombay Natural History Society	3	316-323.	English	Yes	Yes	Yes	Yes	Yes
SAYAkuMAR.(2007) Distribution and status of the Asiatic Black Bear	SAYAkuMAR, S., & CououRY, A. N. D. A. (2007).	2007	Distribution and status of the Asiatic Black Bear Ursus thibetanus in India.	Scientific article	Journal of the Bombay Natural History Society	3	316-323.	English	Yes	Yes	Yes	Yes	Yes
Waseem.(2011) Sign Survey Report Asiatic Black Bear	Waseem, M., & Ali, A. (2011).	2011	Sign Survey Report Asiatic Black Bear in District Mansehra District Mansehra.	Sign Survey Report'			1-31	English	Yes	No	Yes	Yes	Yes
Waseem.(2011) Sign Survey Report Asiatic Black Bear	Waseem, M., & Ali, A. (2011).	2011	Sign Survey Report Asiatic Black Bear in District Mansehra District Mansehra.	Sign Survey Report'			1-31	English	Yes	No	Yes	Yes	Yes
Waseem.(2011) Sign Survey Report Asiatic Black Bear	Waseem, M., & Ali, A. (2011).	2011	Sign Survey Report Asiatic Black Bear in District Mansehra District Mansehra.	Sign Survey Report'			1-31	English	Yes	No	Yes	Yes	Yes
Zahoor.(2022) Activity pattern of Asiatic black bear	Zahoor, B., Liu, X., & Ahmad, B. (2022).	2022	Activity pattern of Asiatic black bear (Ursus thibetanus) in Machiara National Park, Azad Jammu and Kashmir, Pakistan.	Scientific article	Research Square		1-17	English	Yes	No	Yes	Yes	Yes
Zahoor (2020).Damages done by black bear	Babar Zahoor, B. A., Minhas, R. A., & Awan, M. S. (2020).	2020	Damages done by black bear (Ursus thibetanus) in Moji Game Reserve and its surroundings, Leepa valley, Azad Jammu and Kashmir (Pakistan)	Scientific article	Pakistan Journal of Zoology		1-9	English	Yes	No	Yes	Yes	Yes
Zahoor.(2020) Damages done by black bear	Babar Zahoor, B. A., Minhas, R. A., & Awan, M. S. (2020).	2020	Damages done by black bear (Ursus thibetanus) in Moji Game Reserve and its surroundings, Leepa valley, Azad Jammu and Kashmir (Pakistan)	Scientific article	Pakistan Journal of Zoology		1-9	English	Yes	No	Yes	Yes	Yes
Zahoor.(2020) Damages done by black bear	Babar Zahoor, B. A., Minhas, R. A., & Awan, M. S. (2020).	2020	Damages done by black bear (Ursus thibetanus) in Moji Game Reserve and its surroundings, Leepa valley, Azad Jammu and Kashmir (Pakistan)	Scientific article	Pakistan Journal of Zoology		1-9	English	Yes	No	Yes	Yes	Yes
Zahoor.(2020) Damages done by black bear	Babar Zahoor, B. A., Minhas, R. A., & Awan, M. S. (2020).	2020	Damages done by black bear (Ursus thibetanus) in Moji Game Reserve and its surroundings, Leepa valley, Azad Jammu and Kashmir (Pakistan)	Scientific article	Pakistan Journal of Zoology		1-9	English	Yes	No	Yes	Yes	Yes
Zahoor.(2020) Damages done by black bear	Babar Zahoor, B. A., Minhas, R. A., & Awan, M. S. (2020).	2020	Damages done by black bear (Ursus thibetanus) in Moji Game Reserve and its surroundings, Leepa valley, Azad Jammu and Kashmir (Pakistan)	Scientific article	Pakistan Journal of Zoology		1-9	English	Yes	No	Yes	Yes	Yes
Zahoor.(2020) Damages done by black bear	Babar Zahoor, B. A., Minhas, R. A., & Awan, M. S. (2020).	2020	Damages done by black bear (Ursus thibetanus) in Moji Game Reserve and its surroundings, Leepa valley, Azad Jammu and Kashmir (Pakistan)	Scientific article	Pakistan Journal of Zoology		1-9	English	Yes	No	Yes	Yes	Yes
Zahoor.(2020) Damages done by black bear	Babar Zahoor, B. A., Minhas, R. A., & Awan, M. S. (2020).	2020	Damages done by black bear (Ursus thibetanus) in Moji Game Reserve and its surroundings, Leepa valley, Azad Jammu and Kashmir (Pakistan)	Scientific article	Pakistan Journal of Zoology		1-9	English	Yes	No	Yes	Yes	Yes
Zahoor.(2020) Damages done by black bear	Babar Zahoor, B. A., Minhas, R. A., & Awan, M. S. (2020).	2020	Damages done by black bear (Ursus thibetanus) in Moji Game Reserve and its surroundings, Leepa valley, Azad Jammu and Kashmir (Pakistan)	Scientific article	Pakistan Journal of Zoology		1-9	English	Yes	No	Yes	Yes	Yes
Zahoor.(2020) Damages done by black bear	Babar Zahoor, B. A., Minhas, R. A., & Awan, M. S. (2020).	2020	Damages done by black bear (Ursus thibetanus) in Moji Game Reserve and its surroundings, Leepa valley, Azad Jammu and Kashmir (Pakistan)	Scientific article	Pakistan Journal of Zoology		1-9	English	Yes	No	Yes	Yes	Yes
Zahoor.(2020) Damages done by black bear	Babar Zahoor, B. A., Minhas, R. A., & Awan, M. S. (2020).	2020	Damages done by black bear (Ursus thibetanus) in Moji Game Reserve and its surroundings, Leepa valley, Azad Jammu and Kashmir (Pakistan)	Scientific article	Pakistan Journal of Zoology		1-9	English	Yes	No	Yes	Yes	Yes
Zahoor.(2020) Damages done by black bear	Babar Zahoor, B. A., Minhas, R. A., & Awan, M. S. (2020).	2020	Damages done by black bear (Ursus thibetanus) in Moji Game Reserve and its surroundings, Leepa valley, Azad Jammu and Kashmir (Pakistan)	Scientific article	Pakistan Journal of Zoology		1-9	English	Yes	No	Yes	Yes	Yes
Zahoor.(2022)Activity patterns of Asiatic black bear (Ursus thibetanus) in the moist	Zahoor, B., Liu, X., & Ahmad, B. (2022).	2022	Activity patterns of Asiatic black bear (Ursus thibetanus) in the moist temperate forests of Machiara National Park, Azad Jammu and Kashmir, Pakistan	Scientific article	Environmental Science and Pollution Research		1-12	English	Yes	No	Yes	Yes	Yes
Zahoor.(2021) Activity pattern study of Asiatic black bear	Zahoor, B., Liu, X., Wu, P., Sun, W., Jia, X., Lv, Z., … Songer, M. (2021)	2021	Activity pattern study of Asiatic black bear (Ursus thibetanus) in the Qinling Mountains, China, by using infrared camera traps	Scientific article	Environmental Science and Pollution Research	20	1-8	English	Yes	No	Yes	Yes	Yes
Ali.(2015) Status and Threats of Asiatic Black bear in Gais Valley	Ali, R., Khan, B., Khan, G., Khan, M. Z., Abass, S., & Rais, U. (2015).	2015	Status and Threats of Asiatic Black bear in Gais Valley of Diamer District, Gilgit- Baltistan, Pakistan World Wide Fund for Nature-Pakistan	Scientific article	International Journal of Scientific and Research Publications	3	1-8	English	Yes	No	Yes	Yes	Yes
Hairong.(2022) Spatial Distribution and Conservation Strategies of Large Carnivores	Hairong, D., Xiaoliang, Z., Minghai, Z., Xiangdong, R., & Lee, T. M. (2022).	2022	Spatial Distribution and Conservation Strategies of Large Carnivores in Human-Dominated Landscape: A Case Study of Asiatic Black Bear in Jilin, China.	Scientific article	Frontiers in Ecology and Evolution		1-11	English	Yes	Yes	Yes	Yes	Yes
Habitat.(2018) Habitat overlap between Asiatic black bear Ursus thibetanus and red panda	Bista, M., Panthi, S., & Weiskopf, S. R. (2018).	2018	Habitat overlap between Asiatic black bear Ursus thibetanus and red panda Ailurus fulgens in Himalaya.	Scientific article	PloS one	9	1-12	English	Yes	No	Yes	Yes	Yes
Habitat.(2018) Habitat overlap between Asiatic black bear Ursus thibetanus and red panda	Bista, M., Panthi, S., & Weiskopf, S. R. (2018).	2018	Habitat overlap between Asiatic black bear Ursus thibetanus and red panda Ailurus fulgens in Himalaya.	Scientific article	PloS one	9	1-12	English	Yes	No	Yes	Yes	Yes
Habitat.(2018) Habitat overlap between Asiatic black bear Ursus thibetanus and red panda	Bista, M., Panthi, S., & Weiskopf, S. R. (2018).	2018	Habitat overlap between Asiatic black bear Ursus thibetanus and red panda Ailurus fulgens in Himalaya.	Scientific article	PloS one	9	1-12	English	Yes	No	Yes	Yes	Yes
Habitat.(2018) Habitat overlap between Asiatic black bear Ursus thibetanus and red panda	Bista, M., Panthi, S., & Weiskopf, S. R. (2018).	2018	Habitat overlap between Asiatic black bear Ursus thibetanus and red panda Ailurus fulgens in Himalaya.	Scientific article	PloS one	9	1-12	English	Yes	No	Yes	Yes	Yes
Habitat.(2018) Habitat overlap between Asiatic black bear Ursus thibetanus and red panda	Bista, M., Panthi, S., & Weiskopf, S. R. (2018).	2018	Habitat overlap between Asiatic black bear Ursus thibetanus and red panda Ailurus fulgens in Himalaya.	Scientific article	PloS one	9	1-12	English	Yes	No	Yes	Yes	Yes
Habitat.(2018) Habitat overlap between Asiatic black bear Ursus thibetanus and red panda	Bista, M., Panthi, S., & Weiskopf, S. R. (2018).	2018	Habitat overlap between Asiatic black bear Ursus thibetanus and red panda Ailurus fulgens in Himalaya.	Scientific article	PloS one	9	1-12	English	Yes	No	Yes	Yes	Yes
Habitat.(2018) Habitat overlap between Asiatic black bear Ursus thibetanus and red panda	Bista, M., Panthi, S., & Weiskopf, S. R. (2018).	2018	Habitat overlap between Asiatic black bear Ursus thibetanus and red panda Ailurus fulgens in Himalaya.	Scientific article	PloS one	9	1-12	English	Yes	No	Yes	Yes	Yes
Waseem.2020 Ecology and Human Conflict of Asiatic Black Bear	Ali, U., Ahmad, B., Minhas, R. A., Kabir, M., Awan, M. S., Khan, L. A., & Khan, M. B. (2022).	2022	Habitat Suitability Modeling of Asiatic Black Bear (Ursus thibetanus) in Azad Jammu and Kashmir, Pakistan	Scientific article	Pakistan Journal of Zoology		1-12	English	Yes	No	Yes	Yes	Yes
Waseem.2020 Ecology and Human Conflict of Asiatic Black Bear	Ali, U., Ahmad, B., Minhas, R. A., Kabir, M., Awan, M. S., Khan, L. A., & Khan, M. B. (2022).	2022	Habitat Suitability Modeling of Asiatic Black Bear (Ursus thibetanus) in Azad Jammu and Kashmir, Pakistan	Scientific article	Pakistan Journal of Zoology		1-12	English	Yes	No	Yes	Yes	Yes
Waseem.2020 Ecology and Human Conflict of Asiatic Black Bear	Ali, U., Ahmad, B., Minhas, R. A., Kabir, M., Awan, M. S., Khan, L. A., & Khan, M. B. (2022).	2022	Habitat Suitability Modeling of Asiatic Black Bear (Ursus thibetanus) in Azad Jammu and Kashmir, Pakistan	Scientific article	Pakistan Journal of Zoology		1-12	English	Yes	No	Yes	Yes	Yes
Waseem.2020 Ecology and Human Conflict of Asiatic Black Bear	Ali, U., Ahmad, B., Minhas, R. A., Kabir, M., Awan, M. S., Khan, L. A., & Khan, M. B. (2022).	2022	Habitat Suitability Modeling of Asiatic Black Bear (Ursus thibetanus) in Azad Jammu and Kashmir, Pakistan	Scientific article	Pakistan Journal of Zoology		1-12	English	Yes	No	Yes	Yes	Yes
Waseem.2020 Ecology and Human Conflict of Asiatic Black Bear	Ali, U., Ahmad, B., Minhas, R. A., Kabir, M., Awan, M. S., Khan, L. A., & Khan, M. B. (2022).	2022	Habitat Suitability Modeling of Asiatic Black Bear (Ursus thibetanus) in Azad Jammu and Kashmir, Pakistan	Scientific article	Pakistan Journal of Zoology		1-12	English	Yes	No	Yes	Yes	Yes
Waseem.2020 Ecology and Human Conflict of Asiatic Black Bear	Ali, U., Ahmad, B., Minhas, R. A., Kabir, M., Awan, M. S., Khan, L. A., & Khan, M. B. (2022).	2022	Habitat Suitability Modeling of Asiatic Black Bear (Ursus thibetanus) in Azad Jammu and Kashmir, Pakistan	Scientific article	Pakistan Journal of Zoology		1-12	English	Yes	No	Yes	Yes	Yes
Waseem.2020 Ecology and Human Conflict of Asiatic Black Bear	Ali, U., Ahmad, B., Minhas, R. A., Kabir, M., Awan, M. S., Khan, L. A., & Khan, M. B. (2022).	2022	Habitat Suitability Modeling of Asiatic Black Bear (Ursus thibetanus) in Azad Jammu and Kashmir, Pakistan	Scientific article	Pakistan Journal of Zoology		1-12	English	Yes	No	Yes	Yes	Yes
Waseem.2020 Ecology and Human Conflict of Asiatic Black Bear	Ali, U., Ahmad, B., Minhas, R. A., Kabir, M., Awan, M. S., Khan, L. A., & Khan, M. B. (2022).	2022	Habitat Suitability Modeling of Asiatic Black Bear (Ursus thibetanus) in Azad Jammu and Kashmir, Pakistan	Scientific article	Pakistan Journal of Zoology		1-12	English	Yes	No	Yes	Yes	Yes
Waseem.2020 Ecology and Human Conflict of Asiatic Black Bear	Ali, U., Ahmad, B., Minhas, R. A., Kabir, M., Awan, M. S., Khan, L. A., & Khan, M. B. (2022).	2022	Habitat Suitability Modeling of Asiatic Black Bear (Ursus thibetanus) in Azad Jammu and Kashmir, Pakistan	Scientific article	Pakistan Journal of Zoology		1-12	English	Yes	No	Yes	Yes	Yes
Waseem.2020 Ecology and Human Conflict of Asiatic Black Bear	Ali, U., Ahmad, B., Minhas, R. A., Kabir, M., Awan, M. S., Khan, L. A., & Khan, M. B. (2022).	2022	Habitat Suitability Modeling of Asiatic Black Bear (Ursus thibetanus) in Azad Jammu and Kashmir, Pakistan	Scientific article	Pakistan Journal of Zoology		1-12	English	Yes	No	Yes	Yes	Yes
Ali,U.2022 Habitat Suitability Modeling of Asiatic Black Bear	Ali, U., Ahmad, B., Minhas, R. A., Awan, M. S., Khan, L. A., Khan, M. B., ... & Ahmed, D. (2022).	2022	Human-black bear conflict: crop raiding by Asiatic black bear (Ursus thibetanus) in Azad Jammu and Kashmir, Pakistan	Scientific article	Brazilian Journal of Biology		1-12	English	Yes	No	Yes	Yes	Yes
Ali,U.2022 Habitat Suitability Modeling of Asiatic Black Bear	Ali, U., Ahmad, B., Minhas, R. A., Awan, M. S., Khan, L. A., Khan, M. B., ... & Ahmed, D. (2022).	2022	Human-black bear conflict: crop raiding by Asiatic black bear (Ursus thibetanus) in Azad Jammu and Kashmir, Pakistan	Scientific article	Brazilian Journal of Biology		1-12	English	Yes	No	Yes	Yes	Yes
Ali,U.2022 Habitat Suitability Modeling of Asiatic Black Bear	Ali, U., Ahmad, B., Minhas, R. A., Awan, M. S., Khan, L. A., Khan, M. B., ... & Ahmed, D. (2022).	2022	Human-black bear conflict: crop raiding by Asiatic black bear (Ursus thibetanus) in Azad Jammu and Kashmir, Pakistan	Scientific article	Brazilian Journal of Biology		1-12	English	Yes	No	Yes	Yes	Yes
Ali,U.2022 Habitat Suitability Modeling of Asiatic Black Bear	Ali, U., Ahmad, B., Minhas, R. A., Awan, M. S., Khan, L. A., Khan, M. B., ... & Ahmed, D. (2022).	2022	Human-black bear conflict: crop raiding by Asiatic black bear (Ursus thibetanus) in Azad Jammu and Kashmir, Pakistan	Scientific article	Brazilian Journal of Biology		1-12	English	Yes	No	Yes	Yes	Yes
Ali,U.2022 Habitat Suitability Modeling of Asiatic Black Bear	Ali, U., Ahmad, B., Minhas, R. A., Awan, M. S., Khan, L. A., Khan, M. B., ... & Ahmed, D. (2022).	2022	Human-black bear conflict: crop raiding by Asiatic black bear (Ursus thibetanus) in Azad Jammu and Kashmir, Pakistan	Scientific article	Brazilian Journal of Biology		1-12	English	Yes	No	Yes	Yes	Yes
Ali,U.2022 Habitat Suitability Modeling of Asiatic Black Bear	Ali, U., Ahmad, B., Minhas, R. A., Awan, M. S., Khan, L. A., Khan, M. B., ... & Ahmed, D. (2022).	2022	Human-black bear conflict: crop raiding by Asiatic black bear (Ursus thibetanus) in Azad Jammu and Kashmir, Pakistan	Scientific article	Brazilian Journal of Biology		1-12	English	Yes	No	Yes	Yes	Yes
Ali,U.2022 Habitat Suitability Modeling of Asiatic Black Bear	Ali, U., Ahmad, B., Minhas, R. A., Awan, M. S., Khan, L. A., Khan, M. B., ... & Ahmed, D. (2022).	2022	Human-black bear conflict: crop raiding by Asiatic black bear (Ursus thibetanus) in Azad Jammu and Kashmir, Pakistan	Scientific article	Brazilian Journal of Biology		1-12	English	Yes	No	Yes	Yes	Yes
Ali,U.2022 Habitat Suitability Modeling of Asiatic Black Bear	Ali, U., Ahmad, B., Minhas, R. A., Awan, M. S., Khan, L. A., Khan, M. B., ... & Ahmed, D. (2022).	2022	Human-black bear conflict: crop raiding by Asiatic black bear (Ursus thibetanus) in Azad Jammu and Kashmir, Pakistan	Scientific article	Brazilian Journal of Biology		1-12	English	Yes	No	Yes	Yes	Yes
Ali,U.2022 Habitat Suitability Modeling of Asiatic Black Bear	Ali, U., Ahmad, B., Minhas, R. A., Awan, M. S., Khan, L. A., Khan, M. B., ... & Ahmed, D. (2022).	2022	Human-black bear conflict: crop raiding by Asiatic black bear (Ursus thibetanus) in Azad Jammu and Kashmir, Pakistan	Scientific article	Brazilian Journal of Biology		1-12	English	Yes	No	Yes	Yes	Yes
Ali,U.2022 Habitat Suitability Modeling of Asiatic Black Bear	Ali, U., Ahmad, B., Minhas, R. A., Awan, M. S., Khan, L. A., Khan, M. B., ... & Ahmed, D. (2022).	2022	Human-black bear conflict: crop raiding by Asiatic black bear (Ursus thibetanus) in Azad Jammu and Kashmir, Pakistan	Scientific article	Brazilian Journal of Biology		1-12	English	Yes	No	Yes	Yes	Yes
Ali,U.2022 Habitat Suitability Modeling of Asiatic Black Bear	Ali, U., Ahmad, B., Minhas, R. A., Awan, M. S., Khan, L. A., Khan, M. B., ... & Ahmed, D. (2022).	2022	Human-black bear conflict: crop raiding by Asiatic black bear (Ursus thibetanus) in Azad Jammu and Kashmir, Pakistan	Scientific article	Brazilian Journal of Biology		1-12	English	Yes	No	Yes	Yes	Yes
Ali,U.2022 Habitat Suitability Modeling of Asiatic Black Bear	Ali, U., Ahmad, B., Minhas, R. A., Awan, M. S., Khan, L. A., Khan, M. B., ... & Ahmed, D. (2022).	2022	Human-black bear conflict: crop raiding by Asiatic black bear (Ursus thibetanus) in Azad Jammu and Kashmir, Pakistan	Scientific article	Brazilian Journal of Biology		1-12	English	Yes	No	Yes	Yes	Yes
Ali,U.2022 Habitat Suitability Modeling of Asiatic Black Bear	Ali, U., Ahmad, B., Minhas, R. A., Awan, M. S., Khan, L. A., Khan, M. B., ... & Ahmed, D. (2022).	2022	Human-black bear conflict: crop raiding by Asiatic black bear (Ursus thibetanus) in Azad Jammu and Kashmir, Pakistan	Scientific article	Brazilian Journal of Biology		1-12	English	Yes	No	Yes	Yes	Yes
Ali,U.2022 Habitat Suitability Modeling of Asiatic Black Bear	Ali, U., Ahmad, B., Minhas, R. A., Awan, M. S., Khan, L. A., Khan, M. B., ... & Ahmed, D. (2022).	2022	Human-black bear conflict: crop raiding by Asiatic black bear (Ursus thibetanus) in Azad Jammu and Kashmir, Pakistan	Scientific article	Brazilian Journal of Biology		1-12	English	Yes	No	Yes	Yes	Yes
Ali,U.2022 Habitat Suitability Modeling of Asiatic Black Bear	Ali, U., Ahmad, B., Minhas, R. A., Awan, M. S., Khan, L. A., Khan, M. B., ... & Ahmed, D. (2022).	2022	Human-black bear conflict: crop raiding by Asiatic black bear (Ursus thibetanus) in Azad Jammu and Kashmir, Pakistan	Scientific article	Brazilian Journal of Biology		1-12	English	Yes	No	Yes	Yes	Yes
Ali,U.2022 Habitat Suitability Modeling of Asiatic Black Bear	Ali, U., Ahmad, B., Minhas, R. A., Awan, M. S., Khan, L. A., Khan, M. B., ... & Ahmed, D. (2022).	2022	Human-black bear conflict: crop raiding by Asiatic black bear (Ursus thibetanus) in Azad Jammu and Kashmir, Pakistan	Scientific article	Brazilian Journal of Biology		1-12	English	Yes	No	Yes	Yes	Yes
Ali,U.2022 Habitat Suitability Modeling of Asiatic Black Bear	Ali, U., Ahmad, B., Minhas, R. A., Awan, M. S., Khan, L. A., Khan, M. B., ... & Ahmed, D. (2022).	2022	Human-black bear conflict: crop raiding by Asiatic black bear (Ursus thibetanus) in Azad Jammu and Kashmir, Pakistan	Scientific article	Brazilian Journal of Biology		1-12	English	Yes	No	Yes	Yes	Yes
Ali,U.2022 Habitat Suitability Modeling of Asiatic Black Bear	Ali, U., Ahmad, B., Minhas, R. A., Awan, M. S., Khan, L. A., Khan, M. B., ... & Ahmed, D. (2022).	2022	Human-black bear conflict: crop raiding by Asiatic black bear (Ursus thibetanus) in Azad Jammu and Kashmir, Pakistan	Scientific article	Brazilian Journal of Biology		1-12	English	Yes	No	Yes	Yes	Yes
Ali,U.2022 Habitat Suitability Modeling of Asiatic Black Bear	Ali, U., Ahmad, B., Minhas, R. A., Awan, M. S., Khan, L. A., Khan, M. B., ... & Ahmed, D. (2022).	2022	Human-black bear conflict: crop raiding by Asiatic black bear (Ursus thibetanus) in Azad Jammu and Kashmir, Pakistan	Scientific article	Brazilian Journal of Biology		1-12	English	Yes	No	Yes	Yes	Yes
Ali,U.2022 Habitat Suitability Modeling of Asiatic Black Bear	Ali, U., Ahmad, B., Minhas, R. A., Awan, M. S., Khan, L. A., Khan, M. B., ... & Ahmed, D. (2022).	2022	Human-black bear conflict: crop raiding by Asiatic black bear (Ursus thibetanus) in Azad Jammu and Kashmir, Pakistan	Scientific article	Brazilian Journal of Biology		1-12	English	Yes	No	Yes	Yes	Yes
Letro.2020 Distribution of Asiatic black bear and its interaction with humans	Letro, L., Sangay, W., & Tashi, D. (2020).	2020	Distribution of Asiatic black bear and its interaction with humans in Jigme Singye Wangchuck National Park, Bhutan	Scientific article	Nature Conservation Research.		1-9	English	Yes	No	Yes	Yes	Yes
Letro.2020 Distribution of Asiatic black bear and its interaction with humans	Letro, L., Sangay, W., & Tashi, D. (2020).	2020	Distribution of Asiatic black bear and its interaction with humans in Jigme Singye Wangchuck National Park, Bhutan	Scientific article	Nature Conservation Research.		1-9	English	Yes	No	Yes	Yes	Yes
Letro.2020 Distribution of Asiatic black bear and its interaction with humans	Letro, L., Sangay, W., & Tashi, D. (2020).	2020	Distribution of Asiatic black bear and its interaction with humans in Jigme Singye Wangchuck National Park, Bhutan	Scientific article	Nature Conservation Research.		1-9	English	Yes	No	Yes	Yes	Yes			Letro,
Letro.2020 Distribution of Asiatic black bear and its interaction with humans	Letro, L., Sangay, W., & Tashi, D. (2020).	2020	Distribution of Asiatic black bear and its interaction with humans in Jigme Singye Wangchuck National Park, Bhutan	Scientific article	Nature Conservation Research.		1-9	English	Yes	No	Yes	Yes	Yes
Letro.2020 Distribution of Asiatic black bear and its interaction with humans	Letro, L., Sangay, W., & Tashi, D. (2020).	2020	Distribution of Asiatic black bear and its interaction with humans in Jigme Singye Wangchuck National Park, Bhutan	Scientific article	Nature Conservation Research.		1-9	English	Yes	No	Yes	Yes	Yes
Scotson.2011 The distribution and status of Asiatic black bears	Scotson, L. (2011).	2011	The distribution and status of Asiatic black bears Ursus thibetanus and sun bears Helarctos malayanus in Xe Pian National Protected Area, Lao PDR.	Book	Wildlife Conservation,Society		1-45	English	Yes	No	Yes	Yes	Yes
Scotson.2011 The distribution and status of Asiatic black bears	Scotson, L. (2011).	2011	The distribution and status of Asiatic black bears Ursus thibetanus and sun bears Helarctos malayanus in Xe Pian National Protected Area, Lao PDR.	Book	Wildlife Conservation,Society		1-45	English	Yes	No	Yes	Yes	Yes
Jia.2023 polymorphism Analysis of Major Histocamatibility	Jia,Y.,Fu,Li.,Xu.,Tariq	2023	Polymorphism Analysis of Major Histocompatibility Complex (MHC) DQB Gene in the Asiatic Black Bear (Ursus thibetanus)	Scientific article	Mammal Research		1-24	English	Yes	No	Yes	Yes	Yes
Jia.2023 polymorphism Analysis of Major Histocamatibility	Jia,Y.,Fu,Li.,Xu.,Tariq	2023	Polymorphism Analysis of Major Histocompatibility Complex (MHC) DQB Gene in the Asiatic Black Bear (Ursus thibetanus)	Scientific article	Mammal Research		1-24	English	Yes	No	Yes	Yes	Yes
Jia.2023 polymorphism Analysis of Major Histocamatibility	Jia,Y.,Fu,Li.,Xu.,Tariq	2023	Polymorphism Analysis of Major Histocompatibility Complex (MHC) DQB Gene in the Asiatic Black Bear (Ursus thibetanus)	Scientific article	Mammal Research		1-24	English	Yes	No	Yes	Yes	Yes
Jia.2023 polymorphism Analysis of Major Histocamatibility	Jia,Y.,Fu,Li.,Xu.,Tariq	2023	Polymorphism Analysis of Major Histocompatibility Complex (MHC) DQB Gene in the Asiatic Black Bear (Ursus thibetanus)	Scientific article	Mammal Research		1-24	English	Yes	No	Yes	Yes	Yes
Jia.2023 polymorphism Analysis of Major Histocamatibility	Jia,Y.,Fu,Li.,Xu.,Tariq	2023	Polymorphism Analysis of Major Histocompatibility Complex (MHC) DQB Gene in the Asiatic Black Bear (Ursus thibetanus)	Scientific article	Mammal Research		1-24	English	Yes	No	Yes	Yes	Yes
Jia.2023 polymorphism Analysis of Major Histocamatibility	Jia,Y.,Fu,Li.,Xu.,Tariq	2023	Polymorphism Analysis of Major Histocompatibility Complex (MHC) DQB Gene in the Asiatic Black Bear (Ursus thibetanus)	Scientific article	Mammal Research		1-24	English	Yes	No	Yes	Yes	Yes
Jia.2023 polymorphism Analysis of Major Histocamatibility	Jia,Y.,Fu,Li.,Xu.,Tariq	2023	Polymorphism Analysis of Major Histocompatibility Complex (MHC) DQB Gene in the Asiatic Black Bear (Ursus thibetanus)	Scientific article	Mammal Research		1-24	English	Yes	No	Yes	Yes	Yes
Scotson.2011 The distribution and status of Asiatic black bears	Scotson, L. (2011).	2011	The distribution and status of Asiatic black bears Ursus thibetanus and sun bears Helarctos malayanus in Xe Pian National Protected Area, Lao PDR.	Book	Wildlife Conservation,Society		1-45	English	Yes	No	Yes	Yes	Yes
Scotson.2011 The distribution and status of Asiatic black bears	Scotson, L. (2011).	2011	The distribution and status of Asiatic black bears Ursus thibetanus and sun bears Helarctos malayanus in Xe Pian National Protected Area, Lao PDR.	Book	Wildlife Conservation,Society		1-45	English	Yes	No	Yes	Yes	Yes
Scotson.2011 The distribution and status of Asiatic black bears	Scotson, L. (2011).	2011	The distribution and status of Asiatic black bears Ursus thibetanus and sun bears Helarctos malayanus in Xe Pian National Protected Area, Lao PDR.	Book	Wildlife Conservation,Society		1-45	English	Yes	No	Yes	Yes	Yes
Scotson.2011 The distribution and status of Asiatic black bears	Scotson, L. (2011).	2011	The distribution and status of Asiatic black bears Ursus thibetanus and sun bears Helarctos malayanus in Xe Pian National Protected Area, Lao PDR.	Book	Wildlife Conservation,Society		1-45	English	Yes	No	Yes	Yes	Yes
Scotson.2011 The distribution and status of Asiatic black bears	Scotson, L. (2011).	2011	The distribution and status of Asiatic black bears Ursus thibetanus and sun bears Helarctos malayanus in Xe Pian National Protected Area, Lao PDR.	Book	Wildlife Conservation,Society		1-45	English	Yes	No	Yes	Yes	Yes
Skripova.2013 The behavior of Asiatic black bear cubs	Skripova, K. V. (2013).	2013	The behavior of Asiatic black bear cubs (Ursus (Selenarctos) thibetanus G. Guvier, 1823) in the process of adaptation to the natural environment. Contemporary problems of ecology	Scientific article	Contemporary problems of Ecology	1	1-8	English	Yes	No	Yes	Yes	Yes
Steinmetz.2013 Foraging ecology and coexistence of Asiatic black bears	Steinmetz, R., Garshelis, D. L., Chutipong, W., & Seuaturien, N. (2013).	2013	Foraging ecology and coexistence of Asiatic black bears and sun bears in a seasonal tropical forest in Southeast Asia	Scientific article	Journal of Mammalogy	1	1-18	English	Yes	No	Yes	Yes	Yes
Koike.2010 Long-term trends in food habits of Asiatic black bears	Koike, S. (2010)	2010	Long-term trends in food habits of Asiatic black bears in the Misaka Mountains on the Pacific coast of central Japan	Scientific article	Mammalian Biology	1	17-28	English	Yes	No	Yes	Yes	Yes
Scotson.2010 The distribution and status of asiatic Black bear Ursus thibetanus and malayan Sun bear	Scotson, L. (2010).	2010	The distribution and status of asiatic Black bear Ursus thibetanus and malayan Sun bear Helarctos malayanus in Nam et Phou Louey national protected area, Lao PDR.	Unpublished Report	International Association for Bear Research and Management.		1-48	English	Yes	No	Yes	Yes	Yes
Scotson.2010 The distribution and status of asiatic Black bear Ursus thibetanus and malayan Sun bear	Scotson, L. (2010).	2010	The distribution and status of asiatic Black bear Ursus thibetanus and malayan Sun bear Helarctos malayanus in Nam et Phou Louey national protected area, Lao PDR.	Unpublished Report	International Association for Bear Research and Management.		1-48	English	Yes	No	Yes	Yes	Yes
Scotson.2010 The distribution and status of asiatic Black bear Ursus thibetanus and malayan Sun bear	Scotson, L. (2010).	2010	The distribution and status of asiatic Black bear Ursus thibetanus and malayan Sun bear Helarctos malayanus in Nam et Phou Louey national protected area, Lao PDR.	Unpublished Report	International Association for Bear Research and Management.		1-48	English	Yes	No	Yes	Yes	Yes
Scotson.2010 The distribution and status of asiatic Black bear Ursus thibetanus and malayan Sun bear	Scotson, L. (2010).	2010	The distribution and status of asiatic Black bear Ursus thibetanus and malayan Sun bear Helarctos malayanus in Nam et Phou Louey national protected area, Lao PDR.	Unpublished Report	International Association for Bear Research and Management.		1-48	English	Yes	No	Yes	Yes	Yes
Scotson.2010 The distribution and status of asiatic Black bear Ursus thibetanus and malayan Sun bear	Scotson, L. (2010).	2010	The distribution and status of asiatic Black bear Ursus thibetanus and malayan Sun bear Helarctos malayanus in Nam et Phou Louey national protected area, Lao PDR.	Unpublished Report	International Association for Bear Research and Management.		1-48	English	Yes	No	Yes	Yes	Yes
Scotson.2010 The distribution and status of asiatic Black bear Ursus thibetanus and malayan Sun bear	Scotson, L. (2010).	2010	The distribution and status of asiatic Black bear Ursus thibetanus and malayan Sun bear Helarctos malayanus in Nam et Phou Louey national protected area, Lao PDR.	Unpublished Report	International Association for Bear Research and Management.		1-48	English	Yes	No	Yes	Yes	Yes
Scotson.2010 The distribution and status of asiatic Black bear Ursus thibetanus and malayan Sun bear	Scotson, L. (2010).	2010	The distribution and status of asiatic Black bear Ursus thibetanus and malayan Sun bear Helarctos malayanus in Nam et Phou Louey national protected area, Lao PDR.	Unpublished Report	International Association for Bear Research and Management.		1-48	English	Yes	No	Yes	Yes	Yes
Scotson.2010 The distribution and status of asiatic Black bear Ursus thibetanus and malayan Sun bear	Scotson, L. (2010).	2010	The distribution and status of asiatic Black bear Ursus thibetanus and malayan Sun bear Helarctos malayanus in Nam et Phou Louey national protected area, Lao PDR.	Unpublished Report	International Association for Bear Research and Management.		1-48	English	Yes	No	Yes	Yes	Yes
Scotson.2010 The distribution and status of asiatic Black bear Ursus thibetanus and malayan Sun bear	Scotson, L. (2010).	2010	The distribution and status of asiatic Black bear Ursus thibetanus and malayan Sun bear Helarctos malayanus in Nam et Phou Louey national protected area, Lao PDR.	Unpublished Report	International Association for Bear Research and Management.		1-48	English	Yes	No	Yes	Yes	Yes
Scotson.2010 The distribution and status of asiatic Black bear Ursus thibetanus and malayan Sun bear	Scotson, L. (2010).	2010	The distribution and status of asiatic Black bear Ursus thibetanus and malayan Sun bear Helarctos malayanus in Nam et Phou Louey national protected area, Lao PDR.	Unpublished Report	International Association for Bear Research and Management.		1-48	English	Yes	No	Yes	Yes	Yes
Scotson.2010 The distribution and status of asiatic Black bear Ursus thibetanus and malayan Sun bear	Scotson, L. (2010).	2010	The distribution and status of asiatic Black bear Ursus thibetanus and malayan Sun bear Helarctos malayanus in Nam et Phou Louey national protected area, Lao PDR.	Unpublished Report	International Association for Bear Research and Management.		1-48	English	Yes	No	Yes	Yes	Yes
Scotson.2010 The distribution and status of asiatic Black bear Ursus thibetanus and malayan Sun bear	Scotson, L. (2010).	2010	The distribution and status of asiatic Black bear Ursus thibetanus and malayan Sun bear Helarctos malayanus in Nam et Phou Louey national protected area, Lao PDR.	Unpublished Report	International Association for Bear Research and Management.		1-48	English	Yes	No	Yes	Yes	Yes
Scotson.2010 The distribution and status of asiatic Black bear Ursus thibetanus and malayan Sun bear	Scotson, L. (2010).	2010	The distribution and status of asiatic Black bear Ursus thibetanus and malayan Sun bear Helarctos malayanus in Nam et Phou Louey national protected area, Lao PDR.	Unpublished Report	International Association for Bear Research and Management.		1-48	English	Yes	No	Yes	Yes	Yes
Scotson.2010 The distribution and status of asiatic Black bear Ursus thibetanus and malayan Sun bear	Scotson, L. (2010).	2010	The distribution and status of asiatic Black bear Ursus thibetanus and malayan Sun bear Helarctos malayanus in Nam et Phou Louey national protected area, Lao PDR.	Unpublished Report	International Association for Bear Research and Management.		1-48	English	Yes	No	Yes	Yes	Yes
Scotson.2010 The distribution and status of asiatic Black bear Ursus thibetanus and malayan Sun bear	Scotson, L. (2010).	2010	The distribution and status of asiatic Black bear Ursus thibetanus and malayan Sun bear Helarctos malayanus in Nam et Phou Louey national protected area, Lao PDR.	Unpublished Report	International Association for Bear Research and Management.		1-48	English	Yes	No	Yes	Yes	Yes
Steinmetz.2011 The shared preference niche of sympatric Asiatic black bears	Steinmetz, R., Garshelis, D. L., Chutipong, W., & Seuaturien, N. (2011).	2011	The shared preference niche of sympatric Asiatic black bears and sun bears in a tropical forest mosaic	Scientific article	PLoS One	1	1-11	English	Yes	No	Yes	Yes	Yes
Yusefi.2020 Phylogenetic analysis of marginal Asiatic black bears	Yusefi, G. H., Khalatbari, L., Jowers, M. J., Fahimi, H., Costa, V., Björklund, M., & Beja-Pereira, A. (2020)	2020	Phylogenetic analysis of marginal Asiatic black bears reveals a recentIranian–Himalayan divergence and has implications for taxonomy and conservation	Scientific article	Mammalian Biology	4	419-427	English	Yes	No	Yes	Yes	Yes
Yusefi.2020 Phylogenetic analysis of marginal Asiatic black bears	Yusefi, G. H., Khalatbari, L., Jowers, M. J., Fahimi, H., Costa, V., Björklund, M., & Beja-Pereira, A. (2020)	2020	Phylogenetic analysis of marginal Asiatic black bears reveals a recent Iranian–Himalayan divergence and has implications for taxonomy and conservation	Scientific article	Mammalian Biology	4	419-427	English	Yes	No	Yes	Yes	Yes
Yusefi.2020 Phylogenetic analysis of marginal Asiatic black bears	Yusefi, G. H., Khalatbari, L., Jowers, M. J., Fahimi, H., Costa, V., Björklund, M., & Beja-Pereira, A. (2020)	2020	Phylogenetic analysis of marginal Asiatic black bears reveals a recent Iranian–Himalayan divergence and has implications for taxonomy and conservation	Scientific article	Mammalian Biology	4	419-427	English	Yes	No	Yes	Yes	Yes
Yusefi.2020 Phylogenetic analysis of marginal Asiatic black bears	Yusefi, G. H., Khalatbari, L., Jowers, M. J., Fahimi, H., Costa, V., Björklund, M., & Beja-Pereira, A. (2020)	2020	Phylogenetic analysis of marginal Asiatic black bears reveals a recent Iranian–Himalayan divergence and has implications for taxonomy and conservation	Scientific article	Mammalian Biology	4	419-427	English	Yes	No	Yes	Yes	Yes
Yusefi.2020 Phylogenetic analysis of marginal Asiatic black bears	Yusefi, G. H., Khalatbari, L., Jowers, M. J., Fahimi, H., Costa, V., Björklund, M., & Beja-Pereira, A. (2020)	2020	Phylogenetic analysis of marginal Asiatic black bears reveals a recent Iranian–Himalayan divergence and has implications for taxonomy and conservation	Scientific article	Mammalian Biology	4	419-427	English	Yes	No	Yes	Yes	Yes
Yusefi.2020 Phylogenetic analysis of marginal Asiatic black bears	Yusefi, G. H., Khalatbari, L., Jowers, M. J., Fahimi, H., Costa, V., Björklund, M., & Beja-Pereira, A. (2020)	2020	Phylogenetic analysis of marginal Asiatic black bears reveals a recentIranian–Himalayan divergence and has implications for taxonomy and conservation	Scientific article	Mammalian Biology	4	419-427	English	Yes	No	Yes	Yes	Yes
Yadav.2017 Himalayan black bear discovered in Babai valley of Bardia National Park	Yadav, S. K., Lamichhane, B. R., Subedi, N., Dhakal, M., Thapa, R. K., & Poudyal, L. (2017)	2016	Himalayan black bear discovered in Babai valley of Bardia National Park, Nepal, co-occurring with sloth bears.	News	International Bear News	3	23-25	English	Yes	No	Yes	Yes	Yes
Yadav.2017 Himalayan black bear discovered in Babai valley of Bardia National Park	Yadav, S. K., Lamichhane, B. R., Subedi, N., Dhakal, M., Thapa, R. K., & Poudyal, L. (2017)	2000	Himalayan black bear discovered in Babai valley of Bardia National Park, Nepal, co-occurring with sloth bears.	News	International Bear News	3	23-25	English	Yes	No	Yes	Yes	Yes
SAYAkuMAR.(2007) Distribution and status of the Asiatic Black Bear	SAYAkuMAR, S., & CououRY, A. N. D. A. (2007).	2007	Distribution and status of the Asiatic Black Bear Ursus thibetanus in India.	Scientific article	Journal of the Bombay Natural History Society	3	316-323.	English	Yes	Yes	Yes	Yes	Yes
SAYAkuMAR.(2007) Distribution and status of the Asiatic Black Bear	SAYAkuMAR, S., & CououRY, A. N. D. A. (2007).	2007	Distribution and status of the Asiatic Black Bear Ursus thibetanus in India.	Scientific article	Journal of the Bombay Natural History Society	3	316-323.	English	Yes	Yes	Yes	Yes	Yes
SAYAkuMAR.(2007) Distribution and status of the Asiatic Black Bear	SAYAkuMAR, S., & CououRY, A. N. D. A. (2007).	2007	Distribution and status of the Asiatic Black Bear Ursus thibetanus in India.	Scientific article	Journal of the Bombay Natural History Society	3	316-323.	English	Yes	Yes	Yes	Yes	Yes
SAYAkuMAR.(2007) Distribution and status of the Asiatic Black Bear	SAYAkuMAR, S., & CououRY, A. N. D. A. (2007).	2007	Distribution and status of the Asiatic Black Bear Ursus thibetanus in India.	Scientific article	Journal of the Bombay Natural History Society	3	316-323.	English	Yes	Yes	Yes	Yes	Yes
SAYAkuMAR.(2007) Distribution and status of the Asiatic Black Bear	SAYAkuMAR, S., & CououRY, A. N. D. A. (2007).	2007	Distribution and status of the Asiatic Black Bear Ursus thibetanus in India.	Scientific article	Journal of the Bombay Natural History Society	3	316-323.	English	Yes	Yes	Yes	Yes	Yes
SAYAkuMAR.(2007) Distribution and status of the Asiatic Black Bear	SAYAkuMAR, S., & CououRY, A. N. D. A. (2007).	2007	Distribution and status of the Asiatic Black Bear Ursus thibetanus in India.	Scientific article	Journal of the Bombay Natural History Society	3	316-323.	English	Yes	Yes	Yes	Yes	Yes
SAYAkuMAR.(2007) Distribution and status of the Asiatic Black Bear	SAYAkuMAR, S., & CououRY, A. N. D. A. (2007).	2007	Distribution and status of the Asiatic Black Bear Ursus thibetanus in India.	Scientific article	Journal of the Bombay Natural History Society	3	316-323.	English	Yes	Yes	Yes	Yes	Yes
SAYAkuMAR.(2007) Distribution and status of the Asiatic Black Bear	SAYAkuMAR, S., & CououRY, A. N. D. A. (2007).	2007	Distribution and status of the Asiatic Black Bear Ursus thibetanus in India.	Scientific article	Journal of the Bombay Natural History Society	3	316-323.	English	Yes	Yes	Yes	Yes	Yes
SAYAkuMAR.(2007) Distribution and status of the Asiatic Black Bear	SAYAkuMAR, S., & CououRY, A. N. D. A. (2007).	2007	Distribution and status of the Asiatic Black Bear Ursus thibetanus in India.	Scientific article	Journal of the Bombay Natural History Society	3	316-323.	English	Yes	Yes	Yes	Yes	Yes
SAYAkuMAR.(2007) Distribution and status of the Asiatic Black Bear	SAYAkuMAR, S., & CououRY, A. N. D. A. (2007).	2007	Distribution and status of the Asiatic Black Bear Ursus thibetanus in India.	Scientific article	Journal of the Bombay Natural History Society	3	316-323.	English	Yes	Yes	Yes	Yes	Yes
SAYAkuMAR.(2007) Distribution and status of the Asiatic Black Bear	SAYAkuMAR, S., & CououRY, A. N. D. A. (2007).	2007	Distribution and status of the Asiatic Black Bear Ursus thibetanus in India.	Scientific article	Journal of the Bombay Natural History Society	3	316-323.	English	Yes	Yes	Yes	Yes	Yes
SAYAkuMAR.(2007) Distribution and status of the Asiatic Black Bear	SAYAkuMAR, S., & CououRY, A. N. D. A. (2007).	2007	Distribution and status of the Asiatic Black Bear Ursus thibetanus in India.	Scientific article	Journal of the Bombay Natural History Society	3	316-323.	English	Yes	Yes	Yes	Yes	Yes
SAYAkuMAR.(2007) Distribution and status of the Asiatic Black Bear	SAYAkuMAR, S., & CououRY, A. N. D. A. (2007).	2007	Distribution and status of the Asiatic Black Bear Ursus thibetanus in India.	Scientific article	Journal of the Bombay Natural History Society	3	316-323.	English	Yes	Yes	Yes	Yes	Yes
SAYAkuMAR.(2007) Distribution and status of the Asiatic Black Bear	SAYAkuMAR, S., & CououRY, A. N. D. A. (2007).	2007	Distribution and status of the Asiatic Black Bear Ursus thibetanus in India.	Scientific article	Journal of the Bombay Natural History Society	3	316-323.	English	Yes	Yes	Yes	Yes	Yes
SAYAkuMAR.(2007) Distribution and status of the Asiatic Black Bear	SAYAkuMAR, S., & CououRY, A. N. D. A. (2007).	2007	Distribution and status of the Asiatic Black Bear Ursus thibetanus in India.	Scientific article	Journal of the Bombay Natural History Society	3	316-323.	English	Yes	Yes	Yes	Yes	Yes
SAYAkuMAR.(2007) Distribution and status of the Asiatic Black Bear	SAYAkuMAR, S., & CououRY, A. N. D. A. (2007).	2007	Distribution and status of the Asiatic Black Bear Ursus thibetanus in India.	Scientific article	Journal of the Bombay Natural History Society	3	316-323.	English	Yes	Yes	Yes	Yes	Yes
SAYAkuMAR.(2007) Distribution and status of the Asiatic Black Bear	SAYAkuMAR, S., & CououRY, A. N. D. A. (2007).	2007	Distribution and status of the Asiatic Black Bear Ursus thibetanus in India.	Scientific article	Journal of the Bombay Natural History Society	3	316-323.	English	Yes	Yes	Yes	Yes	Yes
SAYAkuMAR.(2007) Distribution and status of the Asiatic Black Bear	SAYAkuMAR, S., & CououRY, A. N. D. A. (2007).	2007	Distribution and status of the Asiatic Black Bear Ursus thibetanus in India.	Scientific article	Journal of the Bombay Natural History Society	3	316-323.	English	Yes	Yes	Yes	Yes	Yes
SAYAkuMAR.(2007) Distribution and status of the Asiatic Black Bear	SAYAkuMAR, S., & CououRY, A. N. D. A. (2007).	2007	Distribution and status of the Asiatic Black Bear Ursus thibetanus in India.	Scientific article	Journal of the Bombay Natural History Society	3	316-323.	English	Yes	Yes	Yes	Yes	Yes
SAYAkuMAR.(2007) Distribution and status of the Asiatic Black Bear	SAYAkuMAR, S., & CououRY, A. N. D. A. (2007).	2007	Distribution and status of the Asiatic Black Bear Ursus thibetanus in India.	Scientific article	Journal of the Bombay Natural History Society	3	316-323.	English	Yes	Yes	Yes	Yes	Yes
SAYAkuMAR.(2007) Distribution and status of the Asiatic Black Bear	SAYAkuMAR, S., & CououRY, A. N. D. A. (2007).	2007	Distribution and status of the Asiatic Black Bear Ursus thibetanus in India.	Scientific article	Journal of the Bombay Natural History Society	3	316-323.	English	Yes	Yes	Yes	Yes	Yes
SAYAkuMAR.(2007) Distribution and status of the Asiatic Black Bear	SAYAkuMAR, S., & CououRY, A. N. D. A. (2007).	2007	Distribution and status of the Asiatic Black Bear Ursus thibetanus in India.	Scientific article	Journal of the Bombay Natural History Society	3	316-323.	English	Yes	Yes	Yes	Yes	Yes
SAYAkuMAR.(2007) Distribution and status of the Asiatic Black Bear	SAYAkuMAR, S., & CououRY, A. N. D. A. (2007).	2007	Distribution and status of the Asiatic Black Bear Ursus thibetanus in India.	Scientific article	Journal of the Bombay Natural History Society	3	316-323.	English	Yes	Yes	Yes	Yes	Yes
SAYAkuMAR.(2007) Distribution and status of the Asiatic Black Bear	SAYAkuMAR, S., & CououRY, A. N. D. A. (2007).	2007	Distribution and status of the Asiatic Black Bear Ursus thibetanus in India.	Scientific article	Journal of the Bombay Natural History Society	3	316-323.	English	Yes	Yes	Yes	Yes	Yes
SAYAkuMAR.(2007) Distribution and status of the Asiatic Black Bear	SAYAkuMAR, S., & CououRY, A. N. D. A. (2007).	2007	Distribution and status of the Asiatic Black Bear Ursus thibetanus in India.	Scientific article	Journal of the Bombay Natural History Society	3	316-323.	English	Yes	Yes	Yes	Yes	Yes
SAYAkuMAR.(2007) Distribution and status of the Asiatic Black Bear	SAYAkuMAR, S., & CououRY, A. N. D. A. (2007).	2007	Distribution and status of the Asiatic Black Bear Ursus thibetanus in India.	Scientific article	Journal of the Bombay Natural History Society	3	316-323.	English	Yes	Yes	Yes	Yes	Yes
SAYAkuMAR.(2007) Distribution and status of the Asiatic Black Bear	SAYAkuMAR, S., & CououRY, A. N. D. A. (2007).	2007	Distribution and status of the Asiatic Black Bear Ursus thibetanus in India.	Scientific article	Journal of the Bombay Natural History Society	3	316-323.	English	Yes	Yes	Yes	Yes	Yes
SAYAkuMAR.(2007) Distribution and status of the Asiatic Black Bear	SAYAkuMAR, S., & CououRY, A. N. D. A. (2007).	2007	Distribution and status of the Asiatic Black Bear Ursus thibetanus in India.	Scientific article	Journal of the Bombay Natural History Society	3	316-323.	English	Yes	Yes	Yes	Yes	Yes
SAYAkuMAR.(2007) Distribution and status of the Asiatic Black Bear	SAYAkuMAR, S., & CououRY, A. N. D. A. (2007).	2007	Distribution and status of the Asiatic Black Bear Ursus thibetanus in India.	Scientific article	Journal of the Bombay Natural History Society	3	316-323.	English	Yes	Yes	Yes	Yes	Yes
SAYAkuMAR.(2007) Distribution and status of the Asiatic Black Bear	SAYAkuMAR, S., & CououRY, A. N. D. A. (2007).	2007	Distribution and status of the Asiatic Black Bear Ursus thibetanus in India.	Scientific article	Journal of the Bombay Natural History Society	3	316-323.	English	Yes	Yes	Yes	Yes	Yes
SAYAkuMAR.(2007) Distribution and status of the Asiatic Black Bear	SAYAkuMAR, S., & CououRY, A. N. D. A. (2007).	2007	Distribution and status of the Asiatic Black Bear Ursus thibetanus in India.	Scientific article	Journal of the Bombay Natural History Society	3	316-323.	English	Yes	Yes	Yes	Yes	Yes
SAYAkuMAR.(2007) Distribution and status of the Asiatic Black Bear	SAYAkuMAR, S., & CououRY, A. N. D. A. (2007).	2007	Distribution and status of the Asiatic Black Bear Ursus thibetanus in India.	Scientific article	Journal of the Bombay Natural History Society	3	316-323.	English	Yes	Yes	Yes	Yes	Yes
SAYAkuMAR.(2007) Distribution and status of the Asiatic Black Bear	SAYAkuMAR, S., & CououRY, A. N. D. A. (2007).	2007	Distribution and status of the Asiatic Black Bear Ursus thibetanus in India.	Scientific article	Journal of the Bombay Natural History Society	3	316-323.	English	Yes	Yes	Yes	Yes	Yes
SAYAkuMAR.(2007) Distribution and status of the Asiatic Black Bear	SAYAkuMAR, S., & CououRY, A. N. D. A. (2007).	2007	Distribution and status of the Asiatic Black Bear Ursus thibetanus in India.	Scientific article	Journal of the Bombay Natural History Society	3	316-323.	English	Yes	Yes	Yes	Yes	Yes
SAYAkuMAR.(2007) Distribution and status of the Asiatic Black Bear	SAYAkuMAR, S., & CououRY, A. N. D. A. (2007).	2007	Distribution and status of the Asiatic Black Bear Ursus thibetanus in India.	Scientific article	Journal of the Bombay Natural History Society	3	316-323.	English	Yes	Yes	Yes	Yes	Yes
SAYAkuMAR.(2007) Distribution and status of the Asiatic Black Bear	SAYAkuMAR, S., & CououRY, A. N. D. A. (2007).	2007	Distribution and status of the Asiatic Black Bear Ursus thibetanus in India.	Scientific article	Journal of the Bombay Natural History Society	3	316-323.	English	Yes	Yes	Yes	Yes	Yes
SAYAkuMAR.(2007) Distribution and status of the Asiatic Black Bear	SAYAkuMAR, S., & CououRY, A. N. D. A. (2007).	2007	Distribution and status of the Asiatic Black Bear Ursus thibetanus in India.	Scientific article	Journal of the Bombay Natural History Society	3	316-323.	English	Yes	Yes	Yes	Yes	Yes
SAYAkuMAR.(2007) Distribution and status of the Asiatic Black Bear	SAYAkuMAR, S., & CououRY, A. N. D. A. (2007).	2007	Distribution and status of the Asiatic Black Bear Ursus thibetanus in India.	Scientific article	Journal of the Bombay Natural History Society	3	316-323.	English	Yes	Yes	Yes	Yes	Yes
SAYAkuMAR.(2007) Distribution and status of the Asiatic Black Bear	SAYAkuMAR, S., & CououRY, A. N. D. A. (2007).	2007	Distribution and status of the Asiatic Black Bear Ursus thibetanus in India.	Scientific article	Journal of the Bombay Natural History Society	3	316-323.	English	Yes	Yes	Yes	Yes	Yes
SAYAkuMAR.(2007) Distribution and status of the Asiatic Black Bear	SAYAkuMAR, S., & CououRY, A. N. D. A. (2007).	2007	Distribution and status of the Asiatic Black Bear Ursus thibetanus in India.	Scientific article	Journal of the Bombay Natural History Society	3	316-323.	English	Yes	Yes	Yes	Yes	Yes
SAYAkuMAR.(2007) Distribution and status of the Asiatic Black Bear	SAYAkuMAR, S., & CououRY, A. N. D. A. (2007).	2007	Distribution and status of the Asiatic Black Bear Ursus thibetanus in India.	Scientific article	Journal of the Bombay Natural History Society	3	316-323.	English	Yes	Yes	Yes	Yes	Yes
SAYAkuMAR.(2007) Distribution and status of the Asiatic Black Bear	SAYAkuMAR, S., & CououRY, A. N. D. A. (2007).	2007	Distribution and status of the Asiatic Black Bear Ursus thibetanus in India.	Scientific article	Journal of the Bombay Natural History Society	3	316-323.	English	Yes	Yes	Yes	Yes	Yes
SAYAkuMAR.(2007) Distribution and status of the Asiatic Black Bear	SAYAkuMAR, S., & CououRY, A. N. D. A. (2007).	2007	Distribution and status of the Asiatic Black Bear Ursus thibetanus in India.	Scientific article	Journal of the Bombay Natural History Society	3	316-323.	English	Yes	Yes	Yes	Yes	Yes
SAYAkuMAR.(2007) Distribution and status of the Asiatic Black Bear	SAYAkuMAR, S., & CououRY, A. N. D. A. (2007).	2007	Distribution and status of the Asiatic Black Bear Ursus thibetanus in India.	Scientific article	Journal of the Bombay Natural History Society	3	316-323.	English	Yes	Yes	Yes	Yes	Yes
SAYAkuMAR.(2007) Distribution and status of the Asiatic Black Bear	SAYAkuMAR, S., & CououRY, A. N. D. A. (2007).	2007	Distribution and status of the Asiatic Black Bear Ursus thibetanus in India.	Scientific article	Journal of the Bombay Natural History Society	3	316-323.	English	Yes	Yes	Yes	Yes	Yes
SAYAkuMAR.(2007) Distribution and status of the Asiatic Black Bear	SAYAkuMAR, S., & CououRY, A. N. D. A. (2007).	2007	Distribution and status of the Asiatic Black Bear Ursus thibetanus in India.	Scientific article	Journal of the Bombay Natural History Society	3	316-323.	English	Yes	Yes	Yes	Yes	Yes
SAYAkuMAR.(2007) Distribution and status of the Asiatic Black Bear	SAYAkuMAR, S., & CououRY, A. N. D. A. (2007).	2007	Distribution and status of the Asiatic Black Bear Ursus thibetanus in India.	Scientific article	Journal of the Bombay Natural History Society	3	316-323.	English	Yes	Yes	Yes	Yes	Yes
SAYAkuMAR.(2007) Distribution and status of the Asiatic Black Bear	SAYAkuMAR, S., & CououRY, A. N. D. A. (2007).	2007	Distribution and status of the Asiatic Black Bear Ursus thibetanus in India.	Scientific article	Journal of the Bombay Natural History Society	3	316-323.	English	Yes	Yes	Yes	Yes	Yes
SAYAkuMAR.(2007) Distribution and status of the Asiatic Black Bear	SAYAkuMAR, S., & CououRY, A. N. D. A. (2007).	2007	Distribution and status of the Asiatic Black Bear Ursus thibetanus in India.	Scientific article	Journal of the Bombay Natural History Society	3	316-323.	English	Yes	Yes	Yes	Yes	Yes
SAYAkuMAR.(2007) Distribution and status of the Asiatic Black Bear	SAYAkuMAR, S., & CououRY, A. N. D. A. (2007).	2007	Distribution and status of the Asiatic Black Bear Ursus thibetanus in India.	Scientific article	Journal of the Bombay Natural History Society	3	316-323.	English	Yes	Yes	Yes	Yes	Yes
SAYAkuMAR.(2007) Distribution and status of the Asiatic Black Bear	SAYAkuMAR, S., & CououRY, A. N. D. A. (2007).	2007	Distribution and status of the Asiatic Black Bear Ursus thibetanus in India.	Scientific article	Journal of the Bombay Natural History Society	3	316-323.	English	Yes	Yes	Yes	Yes	Yes
SAYAkuMAR.(2007) Distribution and status of the Asiatic Black Bear	SAYAkuMAR, S., & CououRY, A. N. D. A. (2007).	2007	Distribution and status of the Asiatic Black Bear Ursus thibetanus in India.	Scientific article	Journal of the Bombay Natural History Society	3	316-323.	English	Yes	Yes	Yes	Yes	Yes
SAYAkuMAR.(2007) Distribution and status of the Asiatic Black Bear	SAYAkuMAR, S., & CououRY, A. N. D. A. (2007).	2007	Distribution and status of the Asiatic Black Bear Ursus thibetanus in India.	Scientific article	Journal of the Bombay Natural History Society	3	316-323.	English	Yes	Yes	Yes	Yes	Yes
SAYAkuMAR.(2007) Distribution and status of the Asiatic Black Bear	SAYAkuMAR, S., & CououRY, A. N. D. A. (2007).	2007	Distribution and status of the Asiatic Black Bear Ursus thibetanus in India.	Scientific article	Journal of the Bombay Natural History Society	3	316-323.	English	Yes	Yes	Yes	Yes	Yes
SAYAkuMAR.(2007) Distribution and status of the Asiatic Black Bear	SAYAkuMAR, S., & CououRY, A. N. D. A. (2007).	2007	Distribution and status of the Asiatic Black Bear Ursus thibetanus in India.	Scientific article	Journal of the Bombay Natural History Society	3	316-323.	English	Yes	Yes	Yes	Yes	Yes
SAYAkuMAR.(2007) Distribution and status of the Asiatic Black Bear	SAYAkuMAR, S., & CououRY, A. N. D. A. (2007).	2007	Distribution and status of the Asiatic Black Bear Ursus thibetanus in India.	Scientific article	Journal of the Bombay Natural History Society	3	316-323.	English	Yes	Yes	Yes	Yes	Yes
SAYAkuMAR.(2007) Distribution and status of the Asiatic Black Bear	SAYAkuMAR, S., & CououRY, A. N. D. A. (2007).	2007	Distribution and status of the Asiatic Black Bear Ursus thibetanus in India.	Scientific article	Journal of the Bombay Natural History Society	3	316-323.	English	Yes	Yes	Yes	Yes	Yes
SAYAkuMAR.(2007) Distribution and status of the Asiatic Black Bear	SAYAkuMAR, S., & CououRY, A. N. D. A. (2007).	2007	Distribution and status of the Asiatic Black Bear Ursus thibetanus in India.	Scientific article	Journal of the Bombay Natural History Society	3	316-323.	English	Yes	Yes	Yes	Yes	Yes
SAYAkuMAR.(2007) Distribution and status of the Asiatic Black Bear	SAYAkuMAR, S., & CououRY, A. N. D. A. (2007).	2007	Distribution and status of the Asiatic Black Bear Ursus thibetanus in India.	Scientific article	Journal of the Bombay Natural History Society	3	316-323.	English	Yes	Yes	Yes	Yes	Yes
SAYAkuMAR.(2007) Distribution and status of the Asiatic Black Bear	SAYAkuMAR, S., & CououRY, A. N. D. A. (2007).	2007	Distribution and status of the Asiatic Black Bear Ursus thibetanus in India.	Scientific article	Journal of the Bombay Natural History Society	3	316-323.	English	Yes	Yes	Yes	Yes	Yes
SAYAkuMAR.(2007) Distribution and status of the Asiatic Black Bear	SAYAkuMAR, S., & CououRY, A. N. D. A. (2007).	2007	Distribution and status of the Asiatic Black Bear Ursus thibetanus in India.	Scientific article	Journal of the Bombay Natural History Society	3	316-323.	English	Yes	Yes	Yes	Yes	Yes
SAYAkuMAR.(2007) Distribution and status of the Asiatic Black Bear	SAYAkuMAR, S., & CououRY, A. N. D. A. (2007).	2007	Distribution and status of the Asiatic Black Bear Ursus thibetanus in India.	Scientific article	Journal of the Bombay Natural History Society	3	316-323.	English	Yes	Yes	Yes	Yes	Yes
SAYAkuMAR.(2007) Distribution and status of the Asiatic Black Bear	SAYAkuMAR, S., & CououRY, A. N. D. A. (2007).	2007	Distribution and status of the Asiatic Black Bear Ursus thibetanus in India.	Scientific article	Journal of the Bombay Natural History Society	3	316-323.	English	Yes	Yes	Yes	Yes	Yes
SAYAkuMAR.(2007) Distribution and status of the Asiatic Black Bear	SAYAkuMAR, S., & CououRY, A. N. D. A. (2007).	2007	Distribution and status of the Asiatic Black Bear Ursus thibetanus in India.	Scientific article	Journal of the Bombay Natural History Society	3	316-323.	English	Yes	Yes	Yes	Yes	Yes
SAYAkuMAR.(2007) Distribution and status of the Asiatic Black Bear	SAYAkuMAR, S., & CououRY, A. N. D. A. (2007).	2007	Distribution and status of the Asiatic Black Bear Ursus thibetanus in India.	Scientific article	Journal of the Bombay Natural History Society	3	316-323.	English	Yes	Yes	Yes	Yes	Yes
SAYAkuMAR.(2007) Distribution and status of the Asiatic Black Bear	SAYAkuMAR, S., & CououRY, A. N. D. A. (2007).	2007	Distribution and status of the Asiatic Black Bear Ursus thibetanus in India.	Scientific article	Journal of the Bombay Natural History Society	3	316-323.	English	Yes	Yes	Yes	Yes	Yes
SAYAkuMAR.(2007) Distribution and status of the Asiatic Black Bear	SAYAkuMAR, S., & CououRY, A. N. D. A. (2007).	2007	Distribution and status of the Asiatic Black Bear Ursus thibetanus in India.	Scientific article	Journal of the Bombay Natural History Society	3	316-323.	English	Yes	Yes	Yes	Yes	Yes
SAYAkuMAR.(2007) Distribution and status of the Asiatic Black Bear	SAYAkuMAR, S., & CououRY, A. N. D. A. (2007).	2007	Distribution and status of the Asiatic Black Bear Ursus thibetanus in India.	Scientific article	Journal of the Bombay Natural History Society	3	316-323.	English	Yes	Yes	Yes	Yes	Yes
SAYAkuMAR.(2007) Distribution and status of the Asiatic Black Bear	SAYAkuMAR, S., & CououRY, A. N. D. A. (2007).	2007	Distribution and status of the Asiatic Black Bear Ursus thibetanus in India.	Scientific article	Journal of the Bombay Natural History Society	3	316-323.	English	Yes	Yes	Yes	Yes	Yes
SAYAkuMAR.(2007) Distribution and status of the Asiatic Black Bear	SAYAkuMAR, S., & CououRY, A. N. D. A. (2007).	2007	Distribution and status of the Asiatic Black Bear Ursus thibetanus in India.	Scientific article	Journal of the Bombay Natural History Society	3	316-323.	English	Yes	Yes	Yes	Yes	Yes
SAYAkuMAR.(2007) Distribution and status of the Asiatic Black Bear	SAYAkuMAR, S., & CououRY, A. N. D. A. (2007).	2007	Distribution and status of the Asiatic Black Bear Ursus thibetanus in India.	Scientific article	Journal of the Bombay Natural History Society	3	316-323.	English	Yes	Yes	Yes	Yes	Yes
SAYAkuMAR.(2007) Distribution and status of the Asiatic Black Bear	SAYAkuMAR, S., & CououRY, A. N. D. A. (2007).	2007	Distribution and status of the Asiatic Black Bear Ursus thibetanus in India.	Scientific article	Journal of the Bombay Natural History Society	3	316-323.	English	Yes	Yes	Yes	Yes	Yes
SAYAkuMAR.(2007) Distribution and status of the Asiatic Black Bear	SAYAkuMAR, S., & CououRY, A. N. D. A. (2007).	2007	Distribution and status of the Asiatic Black Bear Ursus thibetanus in India.	Scientific article	Journal of the Bombay Natural History Society	3	316-323.	English	Yes	Yes	Yes	Yes	Yes
SAYAkuMAR.(2007) Distribution and status of the Asiatic Black Bear	SAYAkuMAR, S., & CououRY, A. N. D. A. (2007).	2007	Distribution and status of the Asiatic Black Bear Ursus thibetanus in India.	Scientific article	Journal of the Bombay Natural History Society	3	316-323.	English	Yes	Yes	Yes	Yes	Yes
SAYAkuMAR.(2007) Distribution and status of the Asiatic Black Bear	SAYAkuMAR, S., & CououRY, A. N. D. A. (2007).	2007	Distribution and status of the Asiatic Black Bear Ursus thibetanus in India.	Scientific article	Journal of the Bombay Natural History Society	3	316-323.	English	Yes	Yes	Yes	Yes	Yes
SAYAkuMAR.(2007) Distribution and status of the Asiatic Black Bear	SAYAkuMAR, S., & CououRY, A. N. D. A. (2007).	2007	Distribution and status of the Asiatic Black Bear Ursus thibetanus in India.	Scientific article	Journal of the Bombay Natural History Society	3	316-323.	English	Yes	Yes	Yes	Yes	Yes
SAYAkuMAR.(2007) Distribution and status of the Asiatic Black Bear	SAYAkuMAR, S., & CououRY, A. N. D. A. (2007).	2007	Distribution and status of the Asiatic Black Bear Ursus thibetanus in India.	Scientific article	Journal of the Bombay Natural History Society	3	316-323.	English	Yes	Yes	Yes	Yes	Yes
SAYAkuMAR.(2007) Distribution and status of the Asiatic Black Bear	SAYAkuMAR, S., & CououRY, A. N. D. A. (2007).	2007	Distribution and status of the Asiatic Black Bear Ursus thibetanus in India.	Scientific article	Journal of the Bombay Natural History Society	3	316-323.	English	Yes	Yes	Yes	Yes	Yes
SAYAkuMAR.(2007) Distribution and status of the Asiatic Black Bear	SAYAkuMAR, S., & CououRY, A. N. D. A. (2007).	2007	Distribution and status of the Asiatic Black Bear Ursus thibetanus in India.	Scientific article	Journal of the Bombay Natural History Society	3	316-323.	English	Yes	Yes	Yes	Yes	Yes
SAYAkuMAR.(2007) Distribution and status of the Asiatic Black Bear	SAYAkuMAR, S., & CououRY, A. N. D. A. (2007).	2007	Distribution and status of the Asiatic Black Bear Ursus thibetanus in India.	Scientific article	Journal of the Bombay Natural History Society	3	316-323.	English	Yes	Yes	Yes	Yes	Yes
SAYAkuMAR.(2007) Distribution and status of the Asiatic Black Bear	SAYAkuMAR, S., & CououRY, A. N. D. A. (2007).	2007	Distribution and status of the Asiatic Black Bear Ursus thibetanus in India.	Scientific article	Journal of the Bombay Natural History Society	3	316-323.	English	Yes	Yes	Yes	Yes	Yes
SAYAkuMAR.(2007) Distribution and status of the Asiatic Black Bear	SAYAkuMAR, S., & CououRY, A. N. D. A. (2007).	2007	Distribution and status of the Asiatic Black Bear Ursus thibetanus in India.	Scientific article	Journal of the Bombay Natural History Society	3	316-323.	English	Yes	Yes	Yes	Yes	Yes
SAYAkuMAR.(2007) Distribution and status of the Asiatic Black Bear	SAYAkuMAR, S., & CououRY, A. N. D. A. (2007).	2007	Distribution and status of the Asiatic Black Bear Ursus thibetanus in India.	Scientific article	Journal of the Bombay Natural History Society	3	316-323.	English	Yes	Yes	Yes	Yes	Yes
SAYAkuMAR.(2007) Distribution and status of the Asiatic Black Bear	SAYAkuMAR, S., & CououRY, A. N. D. A. (2007).	2007	Distribution and status of the Asiatic Black Bear Ursus thibetanus in India.	Scientific article	Journal of the Bombay Natural History Society	3	316-323.	English	Yes	Yes	Yes	Yes	Yes
SAYAkuMAR.(2007) Distribution and status of the Asiatic Black Bear	SAYAkuMAR, S., & CououRY, A. N. D. A. (2007).	2007	Distribution and status of the Asiatic Black Bear Ursus thibetanus in India.	Scientific article	Journal of the Bombay Natural History Society	3	316-323.	English	Yes	Yes	Yes	Yes	Yes
SAYAkuMAR.(2007) Distribution and status of the Asiatic Black Bear	SAYAkuMAR, S., & CououRY, A. N. D. A. (2007).	2007	Distribution and status of the Asiatic Black Bear Ursus thibetanus in India.	Scientific article	Journal of the Bombay Natural History Society	3	316-323.	English	Yes	Yes	Yes	Yes	Yes
SAYAkuMAR.(2007) Distribution and status of the Asiatic Black Bear	SAYAkuMAR, S., & CououRY, A. N. D. A. (2007).	2007	Distribution and status of the Asiatic Black Bear Ursus thibetanus in India.	Scientific article	Journal of the Bombay Natural History Society	3	316-323.	English	Yes	Yes	Yes	Yes	Yes
SAYAkuMAR.(2007) Distribution and status of the Asiatic Black Bear	SAYAkuMAR, S., & CououRY, A. N. D. A. (2007).	2007	Distribution and status of the Asiatic Black Bear Ursus thibetanus in India.	Scientific article	Journal of the Bombay Natural History Society	3	316-323.	English	Yes	Yes	Yes	Yes	Yes
SAYAkuMAR.(2007) Distribution and status of the Asiatic Black Bear	SAYAkuMAR, S., & CououRY, A. N. D. A. (2007).	2007	Distribution and status of the Asiatic Black Bear Ursus thibetanus in India.	Scientific article	Journal of the Bombay Natural History Society	3	316-323.	English	Yes	Yes	Yes	Yes	Yes
SAYAkuMAR.(2007) Distribution and status of the Asiatic Black Bear	SAYAkuMAR, S., & CououRY, A. N. D. A. (2007).	2007	Distribution and status of the Asiatic Black Bear Ursus thibetanus in India.	Scientific article	Journal of the Bombay Natural History Society	3	316-323.	English	Yes	Yes	Yes	Yes	Yes
SAYAkuMAR.(2007) Distribution and status of the Asiatic Black Bear	SAYAkuMAR, S., & CououRY, A. N. D. A. (2007).	2007	Distribution and status of the Asiatic Black Bear Ursus thibetanus in India.	Scientific article	Journal of the Bombay Natural History Society	3	316-323.	English	Yes	Yes	Yes	Yes	Yes
SAYAkuMAR.(2007) Distribution and status of the Asiatic Black Bear	SAYAkuMAR, S., & CououRY, A. N. D. A. (2007).	2007	Distribution and status of the Asiatic Black Bear Ursus thibetanus in India.	Scientific article	Journal of the Bombay Natural History Society	3	316-323.	English	Yes	Yes	Yes	Yes	Yes
SAYAkuMAR.(2007) Distribution and status of the Asiatic Black Bear	SAYAkuMAR, S., & CououRY, A. N. D. A. (2007).	2007	Distribution and status of the Asiatic Black Bear Ursus thibetanus in India.	Scientific article	Journal of the Bombay Natural History Society	3	316-323.	English	Yes	Yes	Yes	Yes	Yes
SAYAkuMAR.(2007) Distribution and status of the Asiatic Black Bear	SAYAkuMAR, S., & CououRY, A. N. D. A. (2007).	2007	Distribution and status of the Asiatic Black Bear Ursus thibetanus in India.	Scientific article	Journal of the Bombay Natural History Society	3	316-323.	English	Yes	Yes	Yes	Yes	Yes
SAYAkuMAR.(2007) Distribution and status of the Asiatic Black Bear	SAYAkuMAR, S., & CououRY, A. N. D. A. (2007).	2007	Distribution and status of the Asiatic Black Bear Ursus thibetanus in India.	Scientific article	Journal of the Bombay Natural History Society	3	316-323.	English	Yes	Yes	Yes	Yes	Yes
SAYAkuMAR.(2007) Distribution and status of the Asiatic Black Bear	SAYAkuMAR, S., & CououRY, A. N. D. A. (2007).	2007	Distribution and status of the Asiatic Black Bear Ursus thibetanus in India.	Scientific article	Journal of the Bombay Natural History Society	3	316-323.	English	Yes	Yes	Yes	Yes	Yes
SAYAkuMAR.(2007) Distribution and status of the Asiatic Black Bear	SAYAkuMAR, S., & CououRY, A. N. D. A. (2007).	2007	Distribution and status of the Asiatic Black Bear Ursus thibetanus in India.	Scientific article	Journal of the Bombay Natural History Society	3	316-323.	English	Yes	Yes	Yes	Yes	Yes
SAYAkuMAR.(2007) Distribution and status of the Asiatic Black Bear	SAYAkuMAR, S., & CououRY, A. N. D. A. (2007).	2007	Distribution and status of the Asiatic Black Bear Ursus thibetanus in India.	Scientific article	Journal of the Bombay Natural History Society	3	316-323.	English	Yes	Yes	Yes	Yes	Yes
SAYAkuMAR.(2007) Distribution and status of the Asiatic Black Bear	SAYAkuMAR, S., & CououRY, A. N. D. A. (2007).	2007	Distribution and status of the Asiatic Black Bear Ursus thibetanus in India.	Scientific article	Journal of the Bombay Natural History Society	3	316-323.	English	Yes	Yes	Yes	Yes	Yes
SAYAkuMAR.(2007) Distribution and status of the Asiatic Black Bear	SAYAkuMAR, S., & CououRY, A. N. D. A. (2007).	2007	Distribution and status of the Asiatic Black Bear Ursus thibetanus in India.	Scientific article	Journal of the Bombay Natural History Society	3	316-323.	English	Yes	Yes	Yes	Yes	Yes
SAYAkuMAR.(2007) Distribution and status of the Asiatic Black Bear	SAYAkuMAR, S., & CououRY, A. N. D. A. (2007).	2007	Distribution and status of the Asiatic Black Bear Ursus thibetanus in India.	Scientific article	Journal of the Bombay Natural History Society	3	316-323.	English	Yes	Yes	Yes	Yes	Yes
SAYAkuMAR.(2007) Distribution and status of the Asiatic Black Bear	SAYAkuMAR, S., & CououRY, A. N. D. A. (2007).	2007	Distribution and status of the Asiatic Black Bear Ursus thibetanus in India.	Scientific article	Journal of the Bombay Natural History Society	3	316-323.	English	Yes	Yes	Yes	Yes	Yes
SAYAkuMAR.(2007) Distribution and status of the Asiatic Black Bear	SAYAkuMAR, S., & CououRY, A. N. D. A. (2007).	2007	Distribution and status of the Asiatic Black Bear Ursus thibetanus in India.	Scientific article	Journal of the Bombay Natural History Society	3	316-323.	English	Yes	Yes	Yes	Yes	Yes
SAYAkuMAR.(2007) Distribution and status of the Asiatic Black Bear	SAYAkuMAR, S., & CououRY, A. N. D. A. (2007).	2007	Distribution and status of the Asiatic Black Bear Ursus thibetanus in India.	Scientific article	Journal of the Bombay Natural History Society	3	316-323.	English	Yes	Yes	Yes	Yes	Yes
SAYAkuMAR.(2007) Distribution and status of the Asiatic Black Bear	SAYAkuMAR, S., & CououRY, A. N. D. A. (2007).	2007	Distribution and status of the Asiatic Black Bear Ursus thibetanus in India.	Scientific article	Journal of the Bombay Natural History Society	3	316-323.	English	Yes	Yes	Yes	Yes	Yes
SAYAkuMAR.(2007) Distribution and status of the Asiatic Black Bear	SAYAkuMAR, S., & CououRY, A. N. D. A. (2007).	2007	Distribution and status of the Asiatic Black Bear Ursus thibetanus in India.	Scientific article	Journal of the Bombay Natural History Society	3	316-323.	English	Yes	Yes	Yes	Yes	Yes
SAYAkuMAR.(2007) Distribution and status of the Asiatic Black Bear	SAYAkuMAR, S., & CououRY, A. N. D. A. (2007).	2007	Distribution and status of the Asiatic Black Bear Ursus thibetanus in India.	Scientific article	Journal of the Bombay Natural History Society	3	316-323.	English	Yes	Yes	Yes	Yes	Yes
SAYAkuMAR.(2007) Distribution and status of the Asiatic Black Bear	SAYAkuMAR, S., & CououRY, A. N. D. A. (2007).	2007	Distribution and status of the Asiatic Black Bear Ursus thibetanus in India.	Scientific article	Journal of the Bombay Natural History Society	3	316-323.	English	Yes	Yes	Yes	Yes	Yes
SAYAkuMAR.(2007) Distribution and status of the Asiatic Black Bear	SAYAkuMAR, S., & CououRY, A. N. D. A. (2007).	2007	Distribution and status of the Asiatic Black Bear Ursus thibetanus in India.	Scientific article	Journal of the Bombay Natural History Society	3	316-323.	English	Yes	Yes	Yes	Yes	Yes
SAYAkuMAR.(2007) Distribution and status of the Asiatic Black Bear	SAYAkuMAR, S., & CououRY, A. N. D. A. (2007).	2007	Distribution and status of the Asiatic Black Bear Ursus thibetanus in India.	Scientific article	Journal of the Bombay Natural History Society	3	316-323.	English	Yes	Yes	Yes	Yes	Yes
SAYAkuMAR.(2007) Distribution and status of the Asiatic Black Bear	SAYAkuMAR, S., & CououRY, A. N. D. A. (2007).	2007	Distribution and status of the Asiatic Black Bear Ursus thibetanus in India.	Scientific article	Journal of the Bombay Natural History Society	3	316-323.	English	Yes	Yes	Yes	Yes	Yes
SAYAkuMAR.(2007) Distribution and status of the Asiatic Black Bear	SAYAkuMAR, S., & CououRY, A. N. D. A. (2007).	2007	Distribution and status of the Asiatic Black Bear Ursus thibetanus in India.	Scientific article	Journal of the Bombay Natural History Society	3	316-323.	English	Yes	Yes	Yes	Yes	Yes
SAYAkuMAR.(2007) Distribution and status of the Asiatic Black Bear	SAYAkuMAR, S., & CououRY, A. N. D. A. (2007).	2007	Distribution and status of the Asiatic Black Bear Ursus thibetanus in India.	Scientific article	Journal of the Bombay Natural History Society	3	316-323.	English	Yes	Yes	Yes	Yes	Yes
SAYAkuMAR.(2007) Distribution and status of the Asiatic Black Bear	SAYAkuMAR, S., & CououRY, A. N. D. A. (2007).	2007	Distribution and status of the Asiatic Black Bear Ursus thibetanus in India.	Scientific article	Journal of the Bombay Natural History Society	3	316-323.	English	Yes	Yes	Yes	Yes	Yes
SAYAkuMAR.(2007) Distribution and status of the Asiatic Black Bear	SAYAkuMAR, S., & CououRY, A. N. D. A. (2007).	2007	Distribution and status of the Asiatic Black Bear Ursus thibetanus in India.	Scientific article	Journal of the Bombay Natural History Society	3	316-323.	English	Yes	Yes	Yes	Yes	Yes
SAYAkuMAR.(2007) Distribution and status of the Asiatic Black Bear	SAYAkuMAR, S., & CououRY, A. N. D. A. (2007).	2007	Distribution and status of the Asiatic Black Bear Ursus thibetanus in India.	Scientific article	Journal of the Bombay Natural History Society	3	316-323.	English	Yes	Yes	Yes	Yes	Yes
SAYAkuMAR.(2007) Distribution and status of the Asiatic Black Bear	SAYAkuMAR, S., & CououRY, A. N. D. A. (2007).	2007	Distribution and status of the Asiatic Black Bear Ursus thibetanus in India.	Scientific article	Journal of the Bombay Natural History Society	3	316-323.	English	Yes	Yes	Yes	Yes	Yes
SAYAkuMAR.(2007) Distribution and status of the Asiatic Black Bear	SAYAkuMAR, S., & CououRY, A. N. D. A. (2007).	2007	Distribution and status of the Asiatic Black Bear Ursus thibetanus in India.	Scientific article	Journal of the Bombay Natural History Society	3	316-323.	English	Yes	Yes	Yes	Yes	Yes
SAYAkuMAR.(2007) Distribution and status of the Asiatic Black Bear	SAYAkuMAR, S., & CououRY, A. N. D. A. (2007).	2007	Distribution and status of the Asiatic Black Bear Ursus thibetanus in India.	Scientific article	Journal of the Bombay Natural History Society	3	316-323.	English	Yes	Yes	Yes	Yes	Yes
SAYAkuMAR.(2007) Distribution and status of the Asiatic Black Bear	SAYAkuMAR, S., & CououRY, A. N. D. A. (2007).	2007	Distribution and status of the Asiatic Black Bear Ursus thibetanus in India.	Scientific article	Journal of the Bombay Natural History Society	3	316-323.	English	Yes	Yes	Yes	Yes	Yes
SAYAkuMAR.(2007) Distribution and status of the Asiatic Black Bear	SAYAkuMAR, S., & CououRY, A. N. D. A. (2007).	2007	Distribution and status of the Asiatic Black Bear Ursus thibetanus in India.	Scientific article	Journal of the Bombay Natural History Society	3	316-323.	English	Yes	Yes	Yes	Yes	Yes
SAYAkuMAR.(2007) Distribution and status of the Asiatic Black Bear	SAYAkuMAR, S., & CououRY, A. N. D. A. (2007).	2007	Distribution and status of the Asiatic Black Bear Ursus thibetanus in India.	Scientific article	Journal of the Bombay Natural History Society	3	316-323.	English	Yes	Yes	Yes	Yes	Yes
SAYAkuMAR.(2007) Distribution and status of the Asiatic Black Bear	SAYAkuMAR, S., & CououRY, A. N. D. A. (2007).	2007	Distribution and status of the Asiatic Black Bear Ursus thibetanus in India.	Scientific article	Journal of the Bombay Natural History Society	3	316-323.	English	Yes	Yes	Yes	Yes	Yes
SAYAkuMAR.(2007) Distribution and status of the Asiatic Black Bear	SAYAkuMAR, S., & CououRY, A. N. D. A. (2007).	2007	Distribution and status of the Asiatic Black Bear Ursus thibetanus in India.	Scientific article	Journal of the Bombay Natural History Society	3	316-323.	English	Yes	Yes	Yes	Yes	Yes
SAYAkuMAR.(2007) Distribution and status of the Asiatic Black Bear	SAYAkuMAR, S., & CououRY, A. N. D. A. (2007).	2007	Distribution and status of the Asiatic Black Bear Ursus thibetanus in India.	Scientific article	Journal of the Bombay Natural History Society	3	316-323.	English	Yes	Yes	Yes	Yes	Yes
SAYAkuMAR.(2007) Distribution and status of the Asiatic Black Bear	SAYAkuMAR, S., & CououRY, A. N. D. A. (2007).	2007	Distribution and status of the Asiatic Black Bear Ursus thibetanus in India.	Scientific article	Journal of the Bombay Natural History Society	3	316-323.	English	Yes	Yes	Yes	Yes	Yes
SAYAkuMAR.(2007) Distribution and status of the Asiatic Black Bear	SAYAkuMAR, S., & CououRY, A. N. D. A. (2007).	2007	Distribution and status of the Asiatic Black Bear Ursus thibetanus in India.	Scientific article	Journal of the Bombay Natural History Society	3	316-323.	English	Yes	Yes	Yes	Yes	Yes
SAYAkuMAR.(2007) Distribution and status of the Asiatic Black Bear	SAYAkuMAR, S., & CououRY, A. N. D. A. (2007).	2007	Distribution and status of the Asiatic Black Bear Ursus thibetanus in India.	Scientific article	Journal of the Bombay Natural History Society	3	316-323.	English	Yes	Yes	Yes	Yes	Yes
SAYAkuMAR.(2007) Distribution and status of the Asiatic Black Bear	SAYAkuMAR, S., & CououRY, A. N. D. A. (2007).	2007	Distribution and status of the Asiatic Black Bear Ursus thibetanus in India.	Scientific article	Journal of the Bombay Natural History Society	3	316-323.	English	Yes	Yes	Yes	Yes	Yes
SAYAkuMAR.(2007) Distribution and status of the Asiatic Black Bear	SAYAkuMAR, S., & CououRY, A. N. D. A. (2007).	2007	Distribution and status of the Asiatic Black Bear Ursus thibetanus in India.	Scientific article	Journal of the Bombay Natural History Society	3	316-323.	English	Yes	Yes	Yes	Yes	Yes
SAYAkuMAR.(2007) Distribution and status of the Asiatic Black Bear	SAYAkuMAR, S., & CououRY, A. N. D. A. (2007).	2007	Distribution and status of the Asiatic Black Bear Ursus thibetanus in India.	Scientific article	Journal of the Bombay Natural History Society	3	316-323.	English	Yes	Yes	Yes	Yes	Yes
SAYAkuMAR.(2007) Distribution and status of the Asiatic Black Bear	SAYAkuMAR, S., & CououRY, A. N. D. A. (2007).	2007	Distribution and status of the Asiatic Black Bear Ursus thibetanus in India.	Scientific article	Journal of the Bombay Natural History Society	3	316-323.	English	Yes	Yes	Yes	Yes	Yes
SAYAkuMAR.(2007) Distribution and status of the Asiatic Black Bear	SAYAkuMAR, S., & CououRY, A. N. D. A. (2007).	2007	Distribution and status of the Asiatic Black Bear Ursus thibetanus in India.	Scientific article	Journal of the Bombay Natural History Society	3	316-323.	English	Yes	Yes	Yes	Yes	Yes
SAYAkuMAR.(2007) Distribution and status of the Asiatic Black Bear	SAYAkuMAR, S., & CououRY, A. N. D. A. (2007).	2007	Distribution and status of the Asiatic Black Bear Ursus thibetanus in India.	Scientific article	Journal of the Bombay Natural History Society	3	316-323.	English	Yes	Yes	Yes	Yes	Yes
SAYAkuMAR.(2007) Distribution and status of the Asiatic Black Bear	SAYAkuMAR, S., & CououRY, A. N. D. A. (2007).	2007	Distribution and status of the Asiatic Black Bear Ursus thibetanus in India.	Scientific article	Journal of the Bombay Natural History Society	3	316-323.	English	Yes	Yes	Yes	Yes	Yes
SAYAkuMAR.(2007) Distribution and status of the Asiatic Black Bear	SAYAkuMAR, S., & CououRY, A. N. D. A. (2007).	2007	Distribution and status of the Asiatic Black Bear Ursus thibetanus in India.	Scientific article	Journal of the Bombay Natural History Society	3	316-323.	English	Yes	Yes	Yes	Yes	Yes
SAYAkuMAR.(2007) Distribution and status of the Asiatic Black Bear	SAYAkuMAR, S., & CououRY, A. N. D. A. (2007).	2007	Distribution and status of the Asiatic Black Bear Ursus thibetanus in India.	Scientific article	Journal of the Bombay Natural History Society	3	316-323.	English	Yes	Yes	Yes	Yes	Yes
SAYAkuMAR.(2007) Distribution and status of the Asiatic Black Bear	SAYAkuMAR, S., & CououRY, A. N. D. A. (2007).	2007	Distribution and status of the Asiatic Black Bear Ursus thibetanus in India.	Scientific article	Journal of the Bombay Natural History Society	3	316-323.	English	Yes	Yes	Yes	Yes	Yes
SAYAkuMAR.(2007) Distribution and status of the Asiatic Black Bear	SAYAkuMAR, S., & CououRY, A. N. D. A. (2007).	2007	Distribution and status of the Asiatic Black Bear Ursus thibetanus in India.	Scientific article	Journal of the Bombay Natural History Society	3	316-323.	English	Yes	Yes	Yes	Yes	Yes
SAYAkuMAR.(2007) Distribution and status of the Asiatic Black Bear	SAYAkuMAR, S., & CououRY, A. N. D. A. (2007).	2007	Distribution and status of the Asiatic Black Bear Ursus thibetanus in India.	Scientific article	Journal of the Bombay Natural History Society	3	316-323.	English	Yes	Yes	Yes	Yes	Yes
SAYAkuMAR.(2007) Distribution and status of the Asiatic Black Bear	SAYAkuMAR, S., & CououRY, A. N. D. A. (2007).	2007	Distribution and status of the Asiatic Black Bear Ursus thibetanus in India.	Scientific article	Journal of the Bombay Natural History Society	3	316-323.	English	Yes	Yes	Yes	Yes	Yes
SAYAkuMAR.(2007) Distribution and status of the Asiatic Black Bear	SAYAkuMAR, S., & CououRY, A. N. D. A. (2007).	2007	Distribution and status of the Asiatic Black Bear Ursus thibetanus in India.	Scientific article	Journal of the Bombay Natural History Society	3	316-323.	English	Yes	Yes	Yes	Yes	Yes
SAYAkuMAR.(2007) Distribution and status of the Asiatic Black Bear	SAYAkuMAR, S., & CououRY, A. N. D. A. (2007).	2007	Distribution and status of the Asiatic Black Bear Ursus thibetanus in India.	Scientific article	Journal of the Bombay Natural History Society	3	316-323.	English	Yes	Yes	Yes	Yes	Yes
SAYAkuMAR.(2007) Distribution and status of the Asiatic Black Bear	SAYAkuMAR, S., & CououRY, A. N. D. A. (2007).	2007	Distribution and status of the Asiatic Black Bear Ursus thibetanus in India.	Scientific article	Journal of the Bombay Natural History Society	3	316-323.	English	Yes	Yes	Yes	Yes	Yes
SAYAkuMAR.(2007) Distribution and status of the Asiatic Black Bear	SAYAkuMAR, S., & CououRY, A. N. D. A. (2007).	2007	Distribution and status of the Asiatic Black Bear Ursus thibetanus in India.	Scientific article	Journal of the Bombay Natural History Society	3	316-323.	English	Yes	Yes	Yes	Yes	Yes
SAYAkuMAR.(2007) Distribution and status of the Asiatic Black Bear	SAYAkuMAR, S., & CououRY, A. N. D. A. (2007).	2007	Distribution and status of the Asiatic Black Bear Ursus thibetanus in India.	Scientific article	Journal of the Bombay Natural History Society	3	316-323.	English	Yes	Yes	Yes	Yes	Yes
SAYAkuMAR.(2007) Distribution and status of the Asiatic Black Bear	SAYAkuMAR, S., & CououRY, A. N. D. A. (2007).	2007	Distribution and status of the Asiatic Black Bear Ursus thibetanus in India.	Scientific article	Journal of the Bombay Natural History Society	3	316-323.	English	Yes	Yes	Yes	Yes	Yes
SAYAkuMAR.(2007) Distribution and status of the Asiatic Black Bear	SAYAkuMAR, S., & CououRY, A. N. D. A. (2007).	2007	Distribution and status of the Asiatic Black Bear Ursus thibetanus in India.	Scientific article	Journal of the Bombay Natural History Society	3	316-323.	English	Yes	Yes	Yes	Yes	Yes
SAYAkuMAR.(2007) Distribution and status of the Asiatic Black Bear	SAYAkuMAR, S., & CououRY, A. N. D. A. (2007).	2007	Distribution and status of the Asiatic Black Bear Ursus thibetanus in India.	Scientific article	Journal of the Bombay Natural History Society	3	316-323.	English	Yes	Yes	Yes	Yes	Yes
SAYAkuMAR.(2007) Distribution and status of the Asiatic Black Bear	SAYAkuMAR, S., & CououRY, A. N. D. A. (2007).	2007	Distribution and status of the Asiatic Black Bear Ursus thibetanus in India.	Scientific article	Journal of the Bombay Natural History Society	3	316-323.	English	Yes	Yes	Yes	Yes	Yes
SAYAkuMAR.(2007) Distribution and status of the Asiatic Black Bear	SAYAkuMAR, S., & CououRY, A. N. D. A. (2007).	2007	Distribution and status of the Asiatic Black Bear Ursus thibetanus in India.	Scientific article	Journal of the Bombay Natural History Society	3	316-323.	English	Yes	Yes	Yes	Yes	Yes
SAYAkuMAR.(2007) Distribution and status of the Asiatic Black Bear	SAYAkuMAR, S., & CououRY, A. N. D. A. (2007).	2007	Distribution and status of the Asiatic Black Bear Ursus thibetanus in India.	Scientific article	Journal of the Bombay Natural History Society	3	316-323.	English	Yes	Yes	Yes	Yes	Yes
SAYAkuMAR.(2007) Distribution and status of the Asiatic Black Bear	SAYAkuMAR, S., & CououRY, A. N. D. A. (2007).	2007	Distribution and status of the Asiatic Black Bear Ursus thibetanus in India.	Scientific article	Journal of the Bombay Natural History Society	3	316-323.	English	Yes	Yes	Yes	Yes	Yes
SAYAkuMAR.(2007) Distribution and status of the Asiatic Black Bear	SAYAkuMAR, S., & CououRY, A. N. D. A. (2007).	2007	Distribution and status of the Asiatic Black Bear Ursus thibetanus in India.	Scientific article	Journal of the Bombay Natural History Society	3	316-323.	English	Yes	Yes	Yes	Yes	Yes
SAYAkuMAR.(2007) Distribution and status of the Asiatic Black Bear	SAYAkuMAR, S., & CououRY, A. N. D. A. (2007).	2007	Distribution and status of the Asiatic Black Bear Ursus thibetanus in India.	Scientific article	Journal of the Bombay Natural History Society	3	316-323.	English	Yes	Yes	Yes	Yes	Yes
SAYAkuMAR.(2007) Distribution and status of the Asiatic Black Bear	SAYAkuMAR, S., & CououRY, A. N. D. A. (2007).	2007	Distribution and status of the Asiatic Black Bear Ursus thibetanus in India.	Scientific article	Journal of the Bombay Natural History Society	3	316-323.	English	Yes	Yes	Yes	Yes	Yes
SAYAkuMAR.(2007) Distribution and status of the Asiatic Black Bear	SAYAkuMAR, S., & CououRY, A. N. D. A. (2007).	2007	Distribution and status of the Asiatic Black Bear Ursus thibetanus in India.	Scientific article	Journal of the Bombay Natural History Society	3	316-323.	English	Yes	Yes	Yes	Yes	Yes
SAYAkuMAR.(2007) Distribution and status of the Asiatic Black Bear	SAYAkuMAR, S., & CououRY, A. N. D. A. (2007).	2007	Distribution and status of the Asiatic Black Bear Ursus thibetanus in India.	Scientific article	Journal of the Bombay Natural History Society	3	316-323.	English	Yes	Yes	Yes	Yes	Yes
SAYAkuMAR.(2007) Distribution and status of the Asiatic Black Bear	SAYAkuMAR, S., & CououRY, A. N. D. A. (2007).	2007	Distribution and status of the Asiatic Black Bear Ursus thibetanus in India.	Scientific article	Journal of the Bombay Natural History Society	3	316-323.	English	Yes	Yes	Yes	Yes	Yes
SAYAkuMAR.(2007) Distribution and status of the Asiatic Black Bear	SAYAkuMAR, S., & CououRY, A. N. D. A. (2007).	2007	Distribution and status of the Asiatic Black Bear Ursus thibetanus in India.	Scientific article	Journal of the Bombay Natural History Society	3	316-323.	English	Yes	Yes	Yes	Yes	Yes
SAYAkuMAR.(2007) Distribution and status of the Asiatic Black Bear	SAYAkuMAR, S., & CououRY, A. N. D. A. (2007).	2007	Distribution and status of the Asiatic Black Bear Ursus thibetanus in India.	Scientific article	Journal of the Bombay Natural History Society	3	316-323.	English	Yes	Yes	Yes	Yes	Yes
SAYAkuMAR.(2007) Distribution and status of the Asiatic Black Bear	SAYAkuMAR, S., & CououRY, A. N. D. A. (2007).	2007	Distribution and status of the Asiatic Black Bear Ursus thibetanus in India.	Scientific article	Journal of the Bombay Natural History Society	3	316-323.	English	Yes	Yes	Yes	Yes	Yes
SAYAkuMAR.(2007) Distribution and status of the Asiatic Black Bear	SAYAkuMAR, S., & CououRY, A. N. D. A. (2007).	2007	Distribution and status of the Asiatic Black Bear Ursus thibetanus in India.	Scientific article	Journal of the Bombay Natural History Society	3	316-323.	English	Yes	Yes	Yes	Yes	Yes
SAYAkuMAR.(2007) Distribution and status of the Asiatic Black Bear	SAYAkuMAR, S., & CououRY, A. N. D. A. (2007).	2007	Distribution and status of the Asiatic Black Bear Ursus thibetanus in India.	Scientific article	Journal of the Bombay Natural History Society	3	316-323.	English	Yes	Yes	Yes	Yes	Yes
SAYAkuMAR.(2007) Distribution and status of the Asiatic Black Bear	SAYAkuMAR, S., & CououRY, A. N. D. A. (2007).	2007	Distribution and status of the Asiatic Black Bear Ursus thibetanus in India.	Scientific article	Journal of the Bombay Natural History Society	3	316-323.	English	Yes	Yes	Yes	Yes	Yes
SAYAkuMAR.(2007) Distribution and status of the Asiatic Black Bear	SAYAkuMAR, S., & CououRY, A. N. D. A. (2007).	2007	Distribution and status of the Asiatic Black Bear Ursus thibetanus in India.	Scientific article	Journal of the Bombay Natural History Society	3	316-323.	English	Yes	No	Yes	Yes	Yes
Yokohata.(1990) Parasites from the Asiatic black bea	Yokohata, Y., Fujita, O., Kamiya, M., Fujita, T., Kaneko, K., & Ohbayashi, M. (1990).	1990	Parasites from the Asiatic black bear (Ursus thibetanus) on Kyushu Island, Japan.	Scientific article	Journal of wildlife diseases	1	137-138.	English	Yes	No	Yes	Yes	Yes
Yokohata.(1990) Parasites from the Asiatic black bea	Yokohata, Y., Fujita, O., Kamiya, M., Fujita, T., Kaneko, K., & Ohbayashi, M. (1990).	1990	Parasites from the Asiatic black bear (Ursus thibetanus) on Kyushu Island, Japan.	Scientific article	Journal of wildlife diseases	1	137-138.	English	Yes	No	Yes	Yes	Yes
Yokohata.(1990) Parasites from the Asiatic black bea	Yokohata, Y., Fujita, O., Kamiya, M., Fujita, T., Kaneko, K., & Ohbayashi, M. (1990).	1990	Parasites from the Asiatic black bear (Ursus thibetanus) on Kyushu Island, Japan.	Scientific article	Journal of wildlife diseases	1	137-138.	English	Yes	No	Yes	Yes	Yes
Yokohata.(1990) Parasites from the Asiatic black bea	Yokohata, Y., Fujita, O., Kamiya, M., Fujita, T., Kaneko, K., & Ohbayashi, M. (1990).	1990	Parasites from the Asiatic black bear (Ursus thibetanus) on Kyushu Island, Japan.	Scientific article	Journal of wildlife diseases	1	137-138.	English	Yes	No	Yes	Yes	Yes
Yokohata.(1990) Parasites from the Asiatic black bea	Yokohata, Y., Fujita, O., Kamiya, M., Fujita, T., Kaneko, K., & Ohbayashi, M. (1990).	1990	Parasites from the Asiatic black bear (Ursus thibetanus) on Kyushu Island, Japan.	Scientific article	Journal of wildlife diseases	1	137-138.	English	Yes	No	Yes	Yes	Yes
Koike.2011 Estimate of the seed shadow created by the Asiatic black bear	Koike, S., Masaki, T., Nemoto, Y., Kozakai, C., Yamazaki, K., Kasai, S., ... & Kaji, K. (2011).	2011	Estimate of the seed shadow created by the Asiatic black bear Ursus thibetanus and its characteristics as a seed disperser in Japanese cool‐temperate forest.	Scientific article	Oikos	2	280-290	English	Yes	No	Yes	Yes	Yes
Chetri.2013 Distribution and abundance of Himalayan black bear and brown bear	Chetri,M.,BEAR, B. (2013).	2013	Distribution and abundance of Himalayan black bear and brown bear and human-bear conflict in Manaslu conservation area, Nepal.	Report	Taronga Conservation Society		1-34	English	Yes	No	Yes	Yes	Yes
Chetri.2013 Distribution and abundance of Himalayan black bear and brown bear	Chetri,M.,BEAR, B. (2013).	2013	Distribution and abundance of Himalayan black bear and brown bear and human-bear conflict in Manaslu conservation area, Nepal.	Report	Taronga Conservation Society		1-34	English	Yes	No	Yes	Yes	Yes
Chetri.2013 Distribution and abundance of Himalayan black bear and brown bear	Chetri,M.,BEAR, B. (2013).	2013	Distribution and abundance of Himalayan black bear and brown bear and human-bear conflict in Manaslu conservation area, Nepal.	Report	Taronga Conservation Society		1-34	English	Yes	No	Yes	Yes	Yes
Chetri.2013 Distribution and abundance of Himalayan black bear and brown bear	Chetri,M.,BEAR, B. (2013).	2013	Distribution and abundance of Himalayan black bear and brown bear and human-bear conflict in Manaslu conservation area, Nepal.	Report	Taronga Conservation Society		1-34	English	Yes	No	Yes	Yes	Yes
Chetri.2013 Distribution and abundance of Himalayan black bear and brown bear	Chetri,M.,BEAR, B. (2013).	2013	Distribution and abundance of Himalayan black bear and brown bear and human-bear conflict in Manaslu conservation area, Nepal.	Report	Taronga Conservation Society		1-34	English	Yes	No	Yes	Yes	Yes
Chetri.2013 Distribution and abundance of Himalayan black bear and brown bear	Chetri,M.,BEAR, B. (2013).	2013	Distribution and abundance of Himalayan black bear and brown bear and human-bear conflict in Manaslu conservation area, Nepal.	Report	Taronga Conservation Society		1-34	English	Yes	No	Yes	Yes	Yes
Chetri.2013 Distribution and abundance of Himalayan black bear and brown bear	Chetri,M.,BEAR, B. (2013).	2013	Distribution and abundance of Himalayan black bear and brown bear and human-bear conflict in Manaslu conservation area, Nepal.	Report	Taronga Conservation Society		1-34	English	Yes	No	Yes	Yes	Yes
Chetri.2013 Distribution and abundance of Himalayan black bear and brown bear	Chetri,M.,BEAR, B. (2013).	2013	Distribution and abundance of Himalayan black bear and brown bear and human-bear conflict in Manaslu conservation area, Nepal.	Report	Taronga Conservation Society		1-34	English	Yes	No	Yes	Yes	Yes
Chetri.2013 Distribution and abundance of Himalayan black bear and brown bear	Chetri,M.,BEAR, B. (2013).	2013	Distribution and abundance of Himalayan black bear and brown bear and human-bear conflict in Manaslu conservation area, Nepal.	Report	Taronga Conservation Society		1-34	English	Yes	No	Yes	Yes	Yes
Chetri.2013 Distribution and abundance of Himalayan black bear and brown bear	Chetri,M.,BEAR, B. (2013).	2013	Distribution and abundance of Himalayan black bear and brown bear and human-bear conflict in Manaslu conservation area, Nepal.	Report	Taronga Conservation Society		1-34	English	Yes	No	Yes	Yes	Yes
Chetri.2013 Distribution and abundance of Himalayan black bear and brown bear	Chetri,M.,BEAR, B. (2013).	2013	Distribution and abundance of Himalayan black bear and brown bear and human-bear conflict in Manaslu conservation area, Nepal.	Report	Taronga Conservation Society		1-34	English	Yes	No	Yes	Yes	Yes
Chetri.2013 Distribution and abundance of Himalayan black bear and brown bear	Chetri,M.,BEAR, B. (2013).	2013	Distribution and abundance of Himalayan black bear and brown bear and human-bear conflict in Manaslu conservation area, Nepal.	Report	Taronga Conservation Society		1-34	English	Yes	No	Yes	Yes	Yes
Chetri.2013 Distribution and abundance of Himalayan black bear and brown bear	Chetri,M.,BEAR, B. (2013).	2013	Distribution and abundance of Himalayan black bear and brown bear and human-bear conflict in Manaslu conservation area, Nepal.	Report	Taronga Conservation Society		1-34	English	Yes	No	Yes	Yes	Yes
Chetri.2013 Distribution and abundance of Himalayan black bear and brown bear	Chetri,M.,BEAR, B. (2013).	2013	Distribution and abundance of Himalayan black bear and brown bear and human-bear conflict in Manaslu conservation area, Nepal.	Report	Taronga Conservation Society		1-34	English	Yes	No	Yes	Yes	Yes
Chetri.2013 Distribution and abundance of Himalayan black bear and brown bear	Chetri,M.,BEAR, B. (2013).	2013	Distribution and abundance of Himalayan black bear and brown bear and human-bear conflict in Manaslu conservation area, Nepal.	Report	Taronga Conservation Society		1-34	English	Yes	No	Yes	Yes	Yes
Chetri.2013 Distribution and abundance of Himalayan black bear and brown bear	Chetri,M.,BEAR, B. (2013).	2013	Distribution and abundance of Himalayan black bear and brown bear and human-bear conflict in Manaslu conservation area, Nepal.	Report	Taronga Conservation Society		1-34	English	Yes	No	Yes	Yes	Yes
Chetri.2013 Distribution and abundance of Himalayan black bear and brown bear	Chetri,M.,BEAR, B. (2013).	2013	Distribution and abundance of Himalayan black bear and brown bear and human-bear conflict in Manaslu conservation area, Nepal.	Report	Taronga Conservation Society		1-34	English	Yes	No	Yes	Yes	Yes
Chetri.2013 Distribution and abundance of Himalayan black bear and brown bear	Chetri,M.,BEAR, B. (2013).	2013	Distribution and abundance of Himalayan black bear and brown bear and human-bear conflict in Manaslu conservation area, Nepal.	Report	Taronga Conservation Society		1-34	English	Yes	No	Yes	Yes	Yes
Chetri.2013 Distribution and abundance of Himalayan black bear and brown bear	Chetri,M.,BEAR, B. (2013).	2013	Distribution and abundance of Himalayan black bear and brown bear and human-bear conflict in Manaslu conservation area, Nepal.	Report	Taronga Conservation Society		1-34	English	Yes	No	Yes	Yes	Yes
Chetri.2013 Distribution and abundance of Himalayan black bear and brown bear	Chetri,M.,BEAR, B. (2013).	2013	Distribution and abundance of Himalayan black bear and brown bear and human-bear conflict in Manaslu conservation area, Nepal.	Report	Taronga Conservation Society		1-34	English	Yes	No	Yes	Yes	Yes
Chetri.2013 Distribution and abundance of Himalayan black bear and brown bear	Chetri,M.,BEAR, B. (2013).	2013	Distribution and abundance of Himalayan black bear and brown bear and human-bear conflict in Manaslu conservation area, Nepal.	Report	Taronga Conservation Society		1-34	English	Yes	No	Yes	Yes	Yes
Chetri.2013 Distribution and abundance of Himalayan black bear and brown bear	Chetri,M.,BEAR, B. (2013).	2013	Distribution and abundance of Himalayan black bear and brown bear and human-bear conflict in Manaslu conservation area, Nepal.	Report	Taronga Conservation Society		1-34	English	Yes	No	Yes	Yes	Yes
Chetri.2013 Distribution and abundance of Himalayan black bear and brown bear	Chetri,M.,BEAR, B. (2013).	2013	Distribution and abundance of Himalayan black bear and brown bear and human-bear conflict in Manaslu conservation area, Nepal.	Report	Taronga Conservation Society		1-34	English	Yes	No	Yes	Yes	Yes
Chetri.2013 Distribution and abundance of Himalayan black bear and brown bear	Chetri,M.,BEAR, B. (2013).	2013	Distribution and abundance of Himalayan black bear and brown bear and human-bear conflict in Manaslu conservation area, Nepal.	Report	Taronga Conservation Society		1-34	English	Yes	No	Yes	Yes	Yes
Chetri.2013 Distribution and abundance of Himalayan black bear and brown bear	Chetri,M.,BEAR, B. (2013).	2013	Distribution and abundance of Himalayan black bear and brown bear and human-bear conflict in Manaslu conservation area, Nepal.	Report	Taronga Conservation Society		1-34	English	Yes	No	Yes	Yes	Yes
Chetri.2013 Distribution and abundance of Himalayan black bear and brown bear	Chetri,M.,BEAR, B. (2013).	2013	Distribution and abundance of Himalayan black bear and brown bear and human-bear conflict in Manaslu conservation area, Nepal.	Report	Taronga Conservation Society		1-34	English	Yes	No	Yes	Yes	Yes
Chetri.2013 Distribution and abundance of Himalayan black bear and brown bear	Chetri,M.,BEAR, B. (2013).	2013	Distribution and abundance of Himalayan black bear and brown bear and human-bear conflict in Manaslu conservation area, Nepal.	Report	Taronga Conservation Society		1-34	English	Yes	No	Yes	Yes	Yes
Chetri.2013 Distribution and abundance of Himalayan black bear and brown bear	Chetri,M.,BEAR, B. (2013).	2013	Distribution and abundance of Himalayan black bear and brown bear and human-bear conflict in Manaslu conservation area, Nepal.	Report	Taronga Conservation Society		1-34	English	Yes	No	Yes	Yes	Yes
Chetri.2013 Distribution and abundance of Himalayan black bear and brown bear	Chetri,M.,BEAR, B. (2013).	2013	Distribution and abundance of Himalayan black bear and brown bear and human-bear conflict in Manaslu conservation area, Nepal.	Report	Taronga Conservation Society		1-34	English	Yes	No	Yes	Yes	Yes
Chetri.2013 Distribution and abundance of Himalayan black bear and brown bear	Chetri,M.,BEAR, B. (2013).	2013	Distribution and abundance of Himalayan black bear and brown bear and human-bear conflict in Manaslu conservation area, Nepal.	Report	Taronga Conservation Society		1-34	English	Yes	No	Yes	Yes	Yes
Chetri.2013 Distribution and abundance of Himalayan black bear and brown bear	Chetri,M.,BEAR, B. (2013).	2013	Distribution and abundance of Himalayan black bear and brown bear and human-bear conflict in Manaslu conservation area, Nepal.	Report	Taronga Conservation Society		1-34	English	Yes	No	Yes	Yes	Yes
Chetri.2013 Distribution and abundance of Himalayan black bear and brown bear	Chetri,M.,BEAR, B. (2013).	2013	Distribution and abundance of Himalayan black bear and brown bear and human-bear conflict in Manaslu conservation area, Nepal.	Report	Taronga Conservation Society		1-34	English	Yes	No	Yes	Yes	Yes
Panthi.2019 Diet and macronutrient niche of Asiatic black bear	Panthi, S., Aryal, A., & Coogan, S. C. (2019)	2019	Diet and macronutrient niche of Asiatic black bear (Ursus thibetanus) in two regions of Nepal during summer and autumn	Scientific article	Ecology and Evolution	7	3717-3727	English	Yes	No	Yes	Yes	Yes
Panthi.2019 Diet and macronutrient niche of Asiatic black bear	Panthi, S., Aryal, A., & Coogan, S. C. (2019)	2019	Diet and macronutrient niche of Asiatic black bear (Ursus thibetanus) in two regions of Nepal during summer and autumn	Scientific article	Ecology and Evolution	7	3717-3727	English	Yes	No	Yes	Yes	Yes
Panthi.2019 Diet and macronutrient niche of Asiatic black bear	Panthi, S., Aryal, A., & Coogan, S. C. (2019)	2019	Diet and macronutrient niche of Asiatic black bear (Ursus thibetanus) in two regions of Nepal during summer and autumn	Scientific article	Ecology and Evolution	7	3717-3727	English	Yes	No	Yes	Yes	Yes
Panthi.2019 Diet and macronutrient niche of Asiatic black bear	Panthi, S., Aryal, A., & Coogan, S. C. (2019)	2019	Diet and macronutrient niche of Asiatic black bear (Ursus thibetanus) in two regions of Nepal during summer and autumn	Scientific article	Ecology and Evolution	7	3717-3727	English	Yes	No	Yes	Yes	Yes
Panthi.2019 Diet and macronutrient niche of Asiatic black bear	Panthi, S., Aryal, A., & Coogan, S. C. (2019)	2019	Diet and macronutrient niche of Asiatic black bear (Ursus thibetanus) in two regions of Nepal during summer and autumn	Scientific article	Ecology and Evolution	7	3717-3727	English	Yes	No	Yes	Yes	Yes
Zahoor.2021 Impact of climate change on Asiatic black bear	Zahoor, B., Liu, X., Ahmad, B., Kumar, L., & Songer, M. (2021)	2021	Impact of climate change on Asiatic black bear (Ursus thibetanus) and its autumn diet in the northern highlands of Pakistan.	Scientific article	Global Change Biology	18	4294-4306	English	Yes	No	Yes	Yes	Yes
Kadariya.2018 High genetic diversity and distinct ancient lineage of Asiatic black bears	Kadariya, R., Shimozuru, M., Maldonado, J. E., Moustafa, M. A. M., Sashika, M., & Tsubota, T. (2018).	2018	High genetic diversity and distinct ancient lineage of Asiatic black bears revealed by non-invasive surveys in the Annapurna Conservation Area, Nepal.	Scientific article	PLoS One	12	1-22	English	Yes	No	Yes	Yes	Yes
Kadariya.2018 High genetic diversity and distinct ancient lineage of Asiatic black bears	Kadariya, R., Shimozuru, M., Maldonado, J. E., Moustafa, M. A. M., Sashika, M., & Tsubota, T. (2018).	2018	High genetic diversity and distinct ancient lineage of Asiatic black bears revealed by non-invasive surveys in the Annapurna Conservation Area, Nepal.	Scientific article	PLoS One	12	1-22	English	Yes	No	Yes	Yes	Yes
Kadariya.2018 High genetic diversity and distinct ancient lineage of Asiatic black bears	Kadariya, R., Shimozuru, M., Maldonado, J. E., Moustafa, M. A. M., Sashika, M., & Tsubota, T. (2018).	2018	High genetic diversity and distinct ancient lineage of Asiatic black bears revealed by non-invasive surveys in the Annapurna Conservation Area, Nepal.	Scientific article	PLoS One	12	1-22	English	Yes	No	Yes	Yes	Yes
Kadariya.2018 High genetic diversity and distinct ancient lineage of Asiatic black bears	Kadariya, R., Shimozuru, M., Maldonado, J. E., Moustafa, M. A. M., Sashika, M., & Tsubota, T. (2018).	2018	High genetic diversity and distinct ancient lineage of Asiatic black bears revealed by non-invasive surveys in the Annapurna Conservation Area, Nepal.	Scientific article	PLoS One	12	1-22	English	Yes	No	Yes	Yes	Yes
Kadariya.2018 High genetic diversity and distinct ancient lineage of Asiatic black bears	Kadariya, R., Shimozuru, M., Maldonado, J. E., Moustafa, M. A. M., Sashika, M., & Tsubota, T. (2018).	2018	High genetic diversity and distinct ancient lineage of Asiatic black bears revealed by non-invasive surveys in the Annapurna Conservation Area, Nepal.	Scientific article	PLoS One	12	1-22	English	Yes	No	Yes	Yes	Yes
Kadariya.2018 High genetic diversity and distinct ancient lineage of Asiatic black bears	Kadariya, R., Shimozuru, M., Maldonado, J. E., Moustafa, M. A. M., Sashika, M., & Tsubota, T. (2018).	2018	High genetic diversity and distinct ancient lineage of Asiatic black bears revealed by non-invasive surveys in the Annapurna Conservation Area, Nepal.	Scientific article	PLoS One	12	1-22	English	Yes	No	Yes	Yes	Yes
Kadariya.2018 High genetic diversity and distinct ancient lineage of Asiatic black bears	Kadariya, R., Shimozuru, M., Maldonado, J. E., Moustafa, M. A. M., Sashika, M., & Tsubota, T. (2018).	2018	High genetic diversity and distinct ancient lineage of Asiatic black bears revealed by non-invasive surveys in the Annapurna Conservation Area, Nepal.	Scientific article	PLoS One	12	1-22	English	Yes	No	Yes	Yes	Yes
Jamtsho.2016 Assessing patterns of human–Asiatic black bear	Jamtsho, Y., & Wangchuk, S. (2016)	2016	Assessing patterns of human–Asiatic black bear interaction in and around Wangchuck Centennial National Park, Bhutan.	Scientific article	Global ecology and conservation		183-189	English	Yes	No	Yes	Yes	Yes
Jamtsho.2016 Assessing patterns of human–Asiatic black bear	Jamtsho, Y., & Wangchuk, S. (2016)	2016	Assessing patterns of human–Asiatic black bear interaction in and around Wangchuck Centennial National Park, Bhutan.	Scientific article	Global ecology and conservation		183-189	English	Yes	No	Yes	Yes	Yes
Jamtsho.2016 Assessing patterns of human–Asiatic black bear	Jamtsho, Y., & Wangchuk, S. (2016)	2016	Assessing patterns of human–Asiatic black bear interaction in and around Wangchuck Centennial National Park, Bhutan.	Scientific article	Global ecology and conservation		183-189	English	Yes	No	Yes	Yes	Yes
Jamtsho.2016 Assessing patterns of human–Asiatic black bear	Jamtsho, Y., & Wangchuk, S. (2016)	2016	Assessing patterns of human–Asiatic black bear interaction in and around Wangchuck Centennial National Park, Bhutan.	Scientific article	Global ecology and conservation		183-189	English	Yes	No	Yes	Yes	Yes
Jamtsho.2016 Assessing patterns of human–Asiatic black bear	Jamtsho, Y., & Wangchuk, S. (2016)	2016	Assessing patterns of human–Asiatic black bear interaction in and around Wangchuck Centennial National Park, Bhutan.	Scientific article	Global ecology and conservation		183-189	English	Yes	No	Yes	Yes	Yes
Jamtsho.2016 Assessing patterns of human–Asiatic black bear	Jamtsho, Y., & Wangchuk, S. (2016)	2016	Assessing patterns of human–Asiatic black bear interaction in and around Wangchuck Centennial National Park, Bhutan.	Scientific article	Global ecology and conservation		183-189	English	Yes	No	Yes	Yes	Yes
Jamtsho.2016 Assessing patterns of human–Asiatic black bear	Jamtsho, Y., & Wangchuk, S. (2016)	2016	Assessing patterns of human–Asiatic black bear interaction in and around Wangchuck Centennial National Park, Bhutan.	Scientific article	Global ecology and conservation		183-189	English	Yes	No	Yes	Yes	Yes
Jamtsho.2016 Assessing patterns of human–Asiatic black bear	Jamtsho, Y., & Wangchuk, S. (2016)	2016	Assessing patterns of human–Asiatic black bear interaction in and around Wangchuck Centennial National Park, Bhutan.	Scientific article	Global ecology and conservation		183-189	English	Yes	No	Yes	Yes	Yes
Jamtsho.2016 Assessing patterns of human–Asiatic black bear	Jamtsho, Y., & Wangchuk, S. (2016)	2016	Assessing patterns of human–Asiatic black bear interaction in and around Wangchuck Centennial National Park, Bhutan.	Scientific article	Global ecology and conservation		183-189	English	Yes	No	Yes	Yes	Yes
Jamtsho.2016 Assessing patterns of human–Asiatic black bear	Jamtsho, Y., & Wangchuk, S. (2016)	2016	Assessing patterns of human–Asiatic black bear interaction in and around Wangchuck Centennial National Park, Bhutan.	Scientific article	Global ecology and conservation		183-189	English	Yes	No	Yes	Yes	Yes
Jamtsho.2016 Assessing patterns of human–Asiatic black bear	Jamtsho, Y., & Wangchuk, S. (2016)	2016	Assessing patterns of human–Asiatic black bear interaction in and around Wangchuck Centennial National Park, Bhutan.	Scientific article	Global ecology and conservation		183-189	English	Yes	No	Yes	Yes	Yes
Jamtsho.2016 Assessing patterns of human–Asiatic black bear	Jamtsho, Y., & Wangchuk, S. (2016)	2016	Assessing patterns of human–Asiatic black bear interaction in and around Wangchuck Centennial National Park, Bhutan.	Scientific article	Global ecology and conservation		183-189	English	Yes	No	Yes	Yes	Yes
Jamtsho.2016 Assessing patterns of human–Asiatic black bear	Jamtsho, Y., & Wangchuk, S. (2016)	2016	Assessing patterns of human–Asiatic black bear interaction in and around Wangchuck Centennial National Park, Bhutan.	Scientific article	Global ecology and conservation		183-189	English	Yes	No	Yes	Yes	Yes
Jamtsho.2016 Assessing patterns of human–Asiatic black bear	Jamtsho, Y., & Wangchuk, S. (2016)	2016	Assessing patterns of human–Asiatic black bear interaction in and around Wangchuck Centennial National Park, Bhutan.	Scientific article	Global ecology and conservation		183-189	English	Yes	No	Yes	Yes	Yes
Jamtsho.2016 Assessing patterns of human–Asiatic black bear	Jamtsho, Y., & Wangchuk, S. (2016)	2016	Assessing patterns of human–Asiatic black bear interaction in and around Wangchuck Centennial National Park, Bhutan.	Scientific article	Global ecology and conservation		183-189	English	Yes	No	Yes	Yes	Yes
Jamtsho.2016 Assessing patterns of human–Asiatic black bear	Jamtsho, Y., & Wangchuk, S. (2016)	2016	Assessing patterns of human–Asiatic black bear interaction in and around Wangchuck Centennial National Park, Bhutan.	Scientific article	Global ecology and conservation		183-189	English	Yes	No	Yes	Yes	Yes
Jamtsho.2016 Assessing patterns of human–Asiatic black bear	Jamtsho, Y., & Wangchuk, S. (2016)	2016	Assessing patterns of human–Asiatic black bear interaction in and around Wangchuck Centennial National Park, Bhutan.	Scientific article	Global ecology and conservation		183-189	English	Yes	No	Yes	Yes	Yes
Jamtsho.2016 Assessing patterns of human–Asiatic black bear	Jamtsho, Y., & Wangchuk, S. (2016)	2016	Assessing patterns of human–Asiatic black bear interaction in and around Wangchuck Centennial National Park, Bhutan.	Scientific article	Global ecology and conservation		183-189	English	Yes	No	Yes	Yes	Yes
Jamtsho.2016 Assessing patterns of human–Asiatic black bear	Jamtsho, Y., & Wangchuk, S. (2016)	2016	Assessing patterns of human–Asiatic black bear interaction in and around Wangchuck Centennial National Park, Bhutan.	Scientific article	Global ecology and conservation		183-189	English	Yes	No	Yes	Yes	Yes
Jamtsho.2016 Assessing patterns of human–Asiatic black bear	Jamtsho, Y., & Wangchuk, S. (2016)	2016	Assessing patterns of human–Asiatic black bear interaction in and around Wangchuck Centennial National Park, Bhutan.	Scientific article	Global ecology and conservation		183-189	English	Yes	No	Yes	Yes	Yes
Jamtsho.2016 Assessing patterns of human–Asiatic black bear	Jamtsho, Y., & Wangchuk, S. (2016)	2016	Assessing patterns of human–Asiatic black bear interaction in and around Wangchuck Centennial National Park, Bhutan.	Scientific article	Global ecology and conservation		183-189	English	Yes	No	Yes	Yes	Yes
Jamtsho.2016 Assessing patterns of human–Asiatic black bear	Jamtsho, Y., & Wangchuk, S. (2016)	2016	Assessing patterns of human–Asiatic black bear interaction in and around Wangchuck Centennial National Park, Bhutan.	Scientific article	Global ecology and conservation		183-189	English	Yes	No	Yes	Yes	Yes
Zahoor.2022 Identifying the habitat suitability and built-in corridors	Zahoor, B., Liu, X., Dai, Y., Kumar, L., & Songer, M. (2022).	2022	Identifying the habitat suitability and built-in corridors for Asiatic black bear (Ursus thibetanus) movement in the northern highlands of Pakistan.	Scientific article	Ecological Informatics		1-11	English	Yes	No	Yes	Yes	Yes
Zahoor.2022 Identifying the habitat suitability and built-in corridors	Zahoor, B., Liu, X., Dai, Y., Kumar, L., & Songer, M. (2022).	2022	Identifying the habitat suitability and built-in corridors for Asiatic black bear (Ursus thibetanus) movement in the northern highlands of Pakistan.	Scientific article	Ecological Informatics		1-11	English	Yes	No	Yes	Yes	Yes
Zahoor.2022 Identifying the habitat suitability and built-in corridors	Zahoor, B., Liu, X., Dai, Y., Kumar, L., & Songer, M. (2022).	2022	Identifying the habitat suitability and built-in corridors for Asiatic black bear (Ursus thibetanus) movement in the northern highlands of Pakistan.	Scientific article	Ecological Informatics		1-11	English	Yes	No	Yes	Yes	Yes
Zahoor.2022 Identifying the habitat suitability and built-in corridors	Zahoor, B., Liu, X., Dai, Y., Kumar, L., & Songer, M. (2022).	2022	Identifying the habitat suitability and built-in corridors for Asiatic black bear (Ursus thibetanus) movement in the northern highlands of Pakistan.	Scientific article	Ecological Informatics		1-11	English	Yes	No	Yes	Yes	Yes
Zahoor.2022 Identifying the habitat suitability and built-in corridors	Zahoor, B., Liu, X., Dai, Y., Kumar, L., & Songer, M. (2022).	2022	Identifying the habitat suitability and built-in corridors for Asiatic black bear (Ursus thibetanus) movement in the northern highlands of Pakistan.	Scientific article	Ecological Informatics		1-11	English	Yes	No	Yes	Yes	Yes
Zahoor.2022 Identifying the habitat suitability and built-in corridors	Zahoor, B., Liu, X., Dai, Y., Kumar, L., & Songer, M. (2022).	2022	Identifying the habitat suitability and built-in corridors for Asiatic black bear (Ursus thibetanus) movement in the northern highlands of Pakistan.	Scientific article	Ecological Informatics		1-11	English	Yes	No	Yes	Yes	Yes
Zahoor.2022 Identifying the habitat suitability and built-in corridors	Zahoor, B., Liu, X., Dai, Y., Kumar, L., & Songer, M. (2022).	2022	Identifying the habitat suitability and built-in corridors for Asiatic black bear (Ursus thibetanus) movement in the northern highlands of Pakistan.	Scientific article	Ecological Informatics		1-11	English	Yes	No	Yes	Yes	Yes
Zahoor.2022 Identifying the habitat suitability and built-in corridors	Zahoor, B., Liu, X., Dai, Y., Kumar, L., & Songer, M. (2022).	2022	Identifying the habitat suitability and built-in corridors for Asiatic black bear (Ursus thibetanus) movement in the northern highlands of Pakistan.	Scientific article	Ecological Informatics		1-11	English	Yes	No	Yes	Yes	Yes
Zahoor.2022 Identifying the habitat suitability and built-in corridors	Zahoor, B., Liu, X., Dai, Y., Kumar, L., & Songer, M. (2022).	2022	Identifying the habitat suitability and built-in corridors for Asiatic black bear (Ursus thibetanus) movement in the northern highlands of Pakistan.	Scientific article	Ecological Informatics		1-11	English	Yes	No	Yes	Yes	Yes
Zahoor.2022 Identifying the habitat suitability and built-in corridors	Zahoor, B., Liu, X., Dai, Y., Kumar, L., & Songer, M. (2022).	2022	Identifying the habitat suitability and built-in corridors for Asiatic black bear (Ursus thibetanus) movement in the northern highlands of Pakistan.	Scientific article	Ecological Informatics		1-11	English	Yes	No	Yes	Yes	Yes
Zahoor.2022 Identifying the habitat suitability and built-in corridors	Zahoor, B., Liu, X., Dai, Y., Kumar, L., & Songer, M. (2022).	2022	Identifying the habitat suitability and built-in corridors for Asiatic black bear (Ursus thibetanus) movement in the northern highlands of Pakistan.	Scientific article	Ecological Informatics		1-11	English	Yes	No	Yes	Yes	Yes
Zahoor.2022 Identifying the habitat suitability and built-in corridors	Zahoor, B., Liu, X., Dai, Y., Kumar, L., & Songer, M. (2022).	2022	Identifying the habitat suitability and built-in corridors for Asiatic black bear (Ursus thibetanus) movement in the northern highlands of Pakistan.	Scientific article	Ecological Informatics		1-11	English	Yes	No	Yes	Yes	Yes
Zahoor.2022 Identifying the habitat suitability and built-in corridors	Zahoor, B., Liu, X., Dai, Y., Kumar, L., & Songer, M. (2022).	2022	Identifying the habitat suitability and built-in corridors for Asiatic black bear (Ursus thibetanus) movement in the northern highlands of Pakistan.	Scientific article	Ecological Informatics		1-11	English	Yes	No	Yes	Yes	Yes
Zahoor.2022 Identifying the habitat suitability and built-in corridors	Zahoor, B., Liu, X., Dai, Y., Kumar, L., & Songer, M. (2022).	2022	Identifying the habitat suitability and built-in corridors for Asiatic black bear (Ursus thibetanus) movement in the northern highlands of Pakistan.	Scientific article	Ecological Informatics		1-11	English	Yes	No	Yes	Yes	Yes
Zahoor.2022 Identifying the habitat suitability and built-in corridors	Zahoor, B., Liu, X., Dai, Y., Kumar, L., & Songer, M. (2022).	2022	Identifying the habitat suitability and built-in corridors for Asiatic black bear (Ursus thibetanus) movement in the northern highlands of Pakistan.	Scientific article	Ecological Informatics		1-11	English	Yes	No	Yes	Yes	Yes
Zahoor.2022 Identifying the habitat suitability and built-in corridors	Zahoor, B., Liu, X., Dai, Y., Kumar, L., & Songer, M. (2022).	2022	Identifying the habitat suitability and built-in corridors for Asiatic black bear (Ursus thibetanus) movement in the northern highlands of Pakistan.	Scientific article	Ecological Informatics		1-11	English	Yes	No	Yes	Yes	Yes
Zahoor.2022 Identifying the habitat suitability and built-in corridors	Zahoor, B., Liu, X., Dai, Y., Kumar, L., & Songer, M. (2022).	2022	Identifying the habitat suitability and built-in corridors for Asiatic black bear (Ursus thibetanus) movement in the northern highlands of Pakistan.	Scientific article	Ecological Informatics		1-11	English	Yes	No	Yes	Yes	Yes
Zahoor.2022 Identifying the habitat suitability and built-in corridors	Zahoor, B., Liu, X., Dai, Y., Kumar, L., & Songer, M. (2022).	2022	Identifying the habitat suitability and built-in corridors for Asiatic black bear (Ursus thibetanus) movement in the northern highlands of Pakistan.	Scientific article	Ecological Informatics		1-11	English	Yes	No	Yes	Yes	Yes
Pigeon.2018What is it about the Terai of Nepal	Pigeon, K., Yadav, B. P., Kathmandu, N., Basnet, P., & Timalsina, K. (2018).	2018	What is it about the Terai of Nepal that favors sloth bears over Asiatic black bears.	International Bear News	Biological Research	3	49-51	English	Yes	No	Yes	Yes	Yes
Pigeon.2018What is it about the Terai of Nepal	Pigeon, K., Yadav, B. P., Kathmandu, N., Basnet, P., & Timalsina, K. (2018).	2018	What is it about the Terai of Nepal that favors sloth bears over Asiatic black bears.	International Bear News	Biological Research	3	49-51	English	Yes	No	Yes	Yes	Yes
Pigeon.2018What is it about the Terai of Nepal	Pigeon, K., Yadav, B. P., Kathmandu, N., Basnet, P., & Timalsina, K. (2018).	2018	What is it about the Terai of Nepal that favors sloth bears over Asiatic black bears.	International Bear News	Biological Research	3	49-51	English	Yes	No	Yes	Yes	Yes
Pigeon.2018What is it about the Terai of Nepal	Pigeon, K., Yadav, B. P., Kathmandu, N., Basnet, P., & Timalsina, K. (2018).	2018	What is it about the Terai of Nepal that favors sloth bears over Asiatic black bears.	International Bear News	Biological Research	3	49-51	English	Yes	No	Yes	Yes	Yes
Basnett.2021 PRELIMINARY SURVEY ON ASIATIC BLACK BEAR	Basnett, R., & Kumar, A. (2021).	2021	PRELIMINARY SURVEY ON ASIATIC BLACK BEAR IN SIKKIM HIMALAYA: AN OUTLINED PLAN FOR CONSERVATION	Survey	International Journal of Conservation Science	1	259-266	English	Yes	No	Yes	Yes	Yes
Basnett.2021 PRELIMINARY SURVEY ON ASIATIC BLACK BEAR	Basnett, R., & Kumar, A. (2021).	2021	PRELIMINARY SURVEY ON ASIATIC BLACK BEAR IN SIKKIM HIMALAYA: AN OUTLINED PLAN FOR CONSERVATION	Survey	International Journal of Conservation Science	1	259-266	English	Yes	No	Yes	Yes	Yes
Basnett.2021 PRELIMINARY SURVEY ON ASIATIC BLACK BEAR	Basnett, R., & Kumar, A. (2021).	2021	PRELIMINARY SURVEY ON ASIATIC BLACK BEAR IN SIKKIM HIMALAYA: AN OUTLINED PLAN FOR CONSERVATION	Survey	International Journal of Conservation Science	1	259-266	English	Yes	No	Yes	Yes	Yes
Basnett.2021 PRELIMINARY SURVEY ON ASIATIC BLACK BEAR	Basnett, R., & Kumar, A. (2021).	2021	PRELIMINARY SURVEY ON ASIATIC BLACK BEAR IN SIKKIM HIMALAYA: AN OUTLINED PLAN FOR CONSERVATION	Survey	International Journal of Conservation Science	1	259-266	English	Yes	No	Yes	Yes	Yes
Sathyakumar.2001 Status and management of Asiatic black bear	Sathyakumar, S. (2001)	2001	Status and management of Asiatic black bear and Himalayan brown bear in India.	Review Article	Ursus		21-29	English	Yes	Yes	Yes	Yes	Yes
Sathyakumar.2001 Status and management of Asiatic black bear	Sathyakumar, S. (2001)	2001	Status and management of Asiatic black bear and Himalayan brown bear in India.	Review Article	Ursus		21-29	English	Yes	Yes	Yes	Yes	Yes
Sathyakumar.2001 Status and management of Asiatic black bear	Sathyakumar, S. (2001)	2001	Status and management of Asiatic black bear and Himalayan brown bear in India.	Review Article	Ursus		21-29	English	Yes	Yes	Yes	Yes	Yes
Sathyakumar.2001 Status and management of Asiatic black bear	Sathyakumar, S. (2001)	2001	Status and management of Asiatic black bear and Himalayan brown bear in India.	Review Article	Ursus		21-29	English	Yes	Yes	Yes	Yes	Yes
Sathyakumar.2001 Status and management of Asiatic black bear	Sathyakumar, S. (2001)	2001	Status and management of Asiatic black bear and Himalayan brown bear in India.	Review Article	Ursus		21-29	English	Yes	Yes	Yes	Yes	Yes
Sathyakumar.2001 Status and management of Asiatic black bear	Sathyakumar, S. (2001)	2001	Status and management of Asiatic black bear and Himalayan brown bear in India.	Review Article	Ursus		21-29	English	Yes	Yes	Yes	Yes	Yes
Sathyakumar.2001 Status and management of Asiatic black bear	Sathyakumar, S. (2001)	2001	Status and management of Asiatic black bear and Himalayan brown bear in India.	Review Article	Ursus		21-29	English	Yes	Yes	Yes	Yes	Yes
Sathyakumar.2001 Status and management of Asiatic black bear	Sathyakumar, S. (2001)	2001	Status and management of Asiatic black bear and Himalayan brown bear in India.	Review Article	Ursus		21-29	English	Yes	Yes	Yes	Yes	Yes
Sathyakumar.2001 Status and management of Asiatic black bear	Sathyakumar, S. (2001)	2001	Status and management of Asiatic black bear and Himalayan brown bear in India.	Review Article	Ursus		21-29	English	Yes	Yes	Yes	Yes	Yes
Sathyakumar.2001 Status and management of Asiatic black bear	Sathyakumar, S. (2001)	2001	Status and management of Asiatic black bear and Himalayan brown bear in India.	Review Article	Ursus		21-29	English	Yes	Yes	Yes	Yes	Yes
Sathyakumar.2001 Status and management of Asiatic black bear	Sathyakumar, S. (2001)	2001	Status and management of Asiatic black bear and Himalayan brown bear in India.	Review Article	Ursus		21-29	English	Yes	Yes	Yes	Yes	Yes
Sathyakumar.2001 Status and management of Asiatic black bear	Sathyakumar, S. (2001)	2001	Status and management of Asiatic black bear and Himalayan brown bear in India.	Review Article	Ursus		21-29	English	Yes	Yes	Yes	Yes	Yes
Sathyakumar.2001 Status and management of Asiatic black bear	Sathyakumar, S. (2001)	2001	Status and management of Asiatic black bear and Himalayan brown bear in India.	Review Article	Ursus		21-29	English	Yes	Yes	Yes	Yes	Yes
Sathyakumar.2001 Status and management of Asiatic black bear	Sathyakumar, S. (2001)	2001	Status and management of Asiatic black bear and Himalayan brown bear in India.	Review Article	Ursus		21-29	English	Yes	Yes	Yes	Yes	Yes
Sathyakumar.2001 Status and management of Asiatic black bear	Sathyakumar, S. (2001)	2001	Status and management of Asiatic black bear and Himalayan brown bear in India.	Review Article	Ursus		21-29	English	Yes	Yes	Yes	Yes	Yes
Sathyakumar.2001 Status and management of Asiatic black bear	Sathyakumar, S. (2001)	2001	Status and management of Asiatic black bear and Himalayan brown bear in India.	Review Article	Ursus		21-29	English	Yes	Yes	Yes	Yes	Yes
Sathyakumar.2001 Status and management of Asiatic black bear	Sathyakumar, S. (2001)	2001	Status and management of Asiatic black bear and Himalayan brown bear in India.	Review Article	Ursus		21-29	English	Yes	Yes	Yes	Yes	Yes
Sathyakumar.2001 Status and management of Asiatic black bear	Sathyakumar, S. (2001)	2001	Status and management of Asiatic black bear and Himalayan brown bear in India.	Review Article	Ursus		21-29	English	Yes	Yes	Yes	Yes	Yes
Sathyakumar.2001 Status and management of Asiatic black bear	Sathyakumar, S. (2001)	2001	Status and management of Asiatic black bear and Himalayan brown bear in India.	Review Article	Ursus		21-29	English	Yes	Yes	Yes	Yes	Yes
Sathyakumar.2001 Status and management of Asiatic black bear	Sathyakumar, S. (2001)	2001	Status and management of Asiatic black bear and Himalayan brown bear in India.	Review Article	Ursus		21-29	English	Yes	Yes	Yes	Yes	Yes
Sathyakumar.2001 Status and management of Asiatic black bear	Sathyakumar, S. (2001)	2001	Status and management of Asiatic black bear and Himalayan brown bear in India.	Review Article	Ursus		21-29	English	Yes	Yes	Yes	Yes	Yes
Sathyakumar.2001 Status and management of Asiatic black bear	Sathyakumar, S. (2001)	2001	Status and management of Asiatic black bear and Himalayan brown bear in India.	Review Article	Ursus		21-29	English	Yes	Yes	Yes	Yes	Yes
Sathyakumar.2001 Status and management of Asiatic black bear	Sathyakumar, S. (2001)	2001	Status and management of Asiatic black bear and Himalayan brown bear in India.	Review Article	Ursus		21-29	English	Yes	Yes	Yes	Yes	Yes
Sathyakumar.2001 Status and management of Asiatic black bear	Sathyakumar, S. (2001)	2001	Status and management of Asiatic black bear and Himalayan brown bear in India.	Review Article	Ursus		21-29	English	Yes	Yes	Yes	Yes	Yes
Sathyakumar.2001 Status and management of Asiatic black bear	Sathyakumar, S. (2001)	2001	Status and management of Asiatic black bear and Himalayan brown bear in India.	Review Article	Ursus		21-29	English	Yes	Yes	Yes	Yes	Yes
Sathyakumar.2001 Status and management of Asiatic black bear	Sathyakumar, S. (2001)	2001	Status and management of Asiatic black bear and Himalayan brown bear in India.	Review Article	Ursus		21-29	English	Yes	Yes	Yes	Yes	Yes
Sathyakumar.2001 Status and management of Asiatic black bear	Sathyakumar, S. (2001)	2001	Status and management of Asiatic black bear and Himalayan brown bear in India.	Review Article	Ursus		21-29	English	Yes	Yes	Yes	Yes	Yes
Sathyakumar.2001 Status and management of Asiatic black bear	Sathyakumar, S. (2001)	2001	Status and management of Asiatic black bear and Himalayan brown bear in India.	Review Article	Ursus		21-29	English	Yes	Yes	Yes	Yes	Yes
Sathyakumar.2001 Status and management of Asiatic black bear	Sathyakumar, S. (2001)	2001	Status and management of Asiatic black bear and Himalayan brown bear in India.	Review Article	Ursus		21-29	English	Yes	Yes	Yes	Yes	Yes
Sathyakumar.2001 Status and management of Asiatic black bear	Sathyakumar, S. (2001)	2001	Status and management of Asiatic black bear and Himalayan brown bear in India.	Review Article	Ursus		21-29	English	Yes	Yes	Yes	Yes	Yes
Sathyakumar.2001 Status and management of Asiatic black bear	Sathyakumar, S. (2001)	2001	Status and management of Asiatic black bear and Himalayan brown bear in India.	Review Article	Ursus		21-29	English	Yes	Yes	Yes	Yes	Yes
Sathyakumar.2001 Status and management of Asiatic black bear	Sathyakumar, S. (2001)	2001	Status and management of Asiatic black bear and Himalayan brown bear in India.	Review Article	Ursus		21-29	English	Yes	Yes	Yes	Yes	Yes
Sathyakumar.2001 Status and management of Asiatic black bear	Sathyakumar, S. (2001)	2001	Status and management of Asiatic black bear and Himalayan brown bear in India.	Review Article	Ursus		21-29	English	Yes	Yes	Yes	Yes	Yes
Sathyakumar.2001 Status and management of Asiatic black bear	Sathyakumar, S. (2001)	2001	Status and management of Asiatic black bear and Himalayan brown bear in India.	Review Article	Ursus		21-29	English	Yes	Yes	Yes	Yes	Yes
Sathyakumar.2001 Status and management of Asiatic black bear	Sathyakumar, S. (2001)	2001	Status and management of Asiatic black bear and Himalayan brown bear in India.	Review Article	Ursus		21-29	English	Yes	Yes	Yes	Yes	Yes
Sathyakumar.2001 Status and management of Asiatic black bear	Sathyakumar, S. (2001)	2001	Status and management of Asiatic black bear and Himalayan brown bear in India.	Review Article	Ursus		21-29	English	Yes	Yes	Yes	Yes	Yes
Sathyakumar.2001 Status and management of Asiatic black bear	Sathyakumar, S. (2001)	2001	Status and management of Asiatic black bear and Himalayan brown bear in India.	Review Article	Ursus		21-29	English	Yes	Yes	Yes	Yes	Yes
Sathyakumar.2001 Status and management of Asiatic black bear	Sathyakumar, S. (2001)	2001	Status and management of Asiatic black bear and Himalayan brown bear in India.	Review Article	Ursus		21-29	English	Yes	Yes	Yes	Yes	Yes
Sathyakumar.2001 Status and management of Asiatic black bear	Sathyakumar, S. (2001)	2001	Status and management of Asiatic black bear and Himalayan brown bear in India.	Review Article	Ursus		21-29	English	Yes	Yes	Yes	Yes	Yes
Sathyakumar.2001 Status and management of Asiatic black bear	Sathyakumar, S. (2001)	2001	Status and management of Asiatic black bear and Himalayan brown bear in India.	Review Article	Ursus		21-29	English	Yes	Yes	Yes	Yes	Yes
Sathyakumar.2001 Status and management of Asiatic black bear	Sathyakumar, S. (2001)	2001	Status and management of Asiatic black bear and Himalayan brown bear in India.	Review Article	Ursus		21-29	English	Yes	Yes	Yes	Yes	Yes
Sathyakumar.2001 Status and management of Asiatic black bear	Sathyakumar, S. (2001)	2001	Status and management of Asiatic black bear and Himalayan brown bear in India.	Review Article	Ursus		21-29	English	Yes	Yes	Yes	Yes	Yes
Basnett.2021 Seasonal diets of Asiatic black bear	Basnett, R., Kumar, A., Vishwakarma, A., & Boro, B. K. (2021).	2021	Seasonal diets of Asiatic black bear (Ursus thibetanus) in the Khangchendzonga National Park, Eastern Himalaya India.	Scientific article	Journal of Natural History	4	163-175	English	Yes	No	Yes	Yes	Yes
Hashimoto.2002 Seasonal food habits of the Asiatic black bear	Hashimoto, Y. (2002)	2002	Seasonal food habits of the Asiatic black bear (Ursus thibetanus) in the Chichibu Mountains, Japan.	Scientific article	Mammal study	1	65-72	English Japanese	Yes	No	Yes	Yes	Yes
Ohnishi.2007 Low genetic diversities in isolated populations of the Asian black bear	Ohnishi, N., Saitoh, T., Ishibashi, Y., & Oi, T. (2007)	2007	Low genetic diversities in isolated populations of the Asian black bear (Ursus thibetanus) in Japan, in comparison with large stable populations	Scientific article	Conservation Genetics		1331-1337	English	Yes	No	Yes	Yes	Yes
Ohnishi.2007 Low genetic diversities in isolated populations of the Asian black bear	Ohnishi, N., Saitoh, T., Ishibashi, Y., & Oi, T. (2007)	2007	Low genetic diversities in isolated populations of the Asian black bear (Ursus thibetanus) in Japan, in comparison with large stable populations	Scientific article	Conservation Genetics		1331-1337	English	Yes	No	Yes	Yes	Yes
Ohnishi.2007 Low genetic diversities in isolated populations of the Asian black bear	Ohnishi, N., Saitoh, T., Ishibashi, Y., & Oi, T. (2007)	2007	Low genetic diversities in isolated populations of the Asian black bear (Ursus thibetanus) in Japan, in comparison with large stable populations	Scientific article	Conservation Genetics		1331-1337	English	Yes	No	Yes	Yes	Yes
Ohnishi.2007 Low genetic diversities in isolated populations of the Asian black bear	Ohnishi, N., Saitoh, T., Ishibashi, Y., & Oi, T. (2007)	2007	Low genetic diversities in isolated populations of the Asian black bear (Ursus thibetanus) in Japan, in comparison with large stable populations	Scientific article	Conservation Genetics		1331-1337	English	Yes	No	Yes	Yes	Yes
Ohnishi.2007 Low genetic diversities in isolated populations of the Asian black bear	Ohnishi, N., Saitoh, T., Ishibashi, Y., & Oi, T. (2007)	2007	Low genetic diversities in isolated populations of the Asian black bear (Ursus thibetanus) in Japan, in comparison with large stable populations	Scientific article	Conservation Genetics		1331-1337	English	Yes	No	Yes	Yes	Yes
Ohnishi.2007 Low genetic diversities in isolated populations of the Asian black bear	Ohnishi, N., Saitoh, T., Ishibashi, Y., & Oi, T. (2007)	2007	Low genetic diversities in isolated populations of the Asian black bear (Ursus thibetanus) in Japan, in comparison with large stable populations	Scientific article	Conservation Genetics		1331-1337	English	Yes	No	Yes	Yes	Yes
Ohnishi.2009 he influence of climatic oscillations during the Quaternary Era	Ohnishi, N., Uno, R., Ishibashi, Y., Tamate, H. B., & Oi, T. (2009)	2009	The influence of climatic oscillations during the Quaternary Era on the genetic structure of Asian black bears in Japan	Scientific article	Heredity	6	579-589.	English	Yes	No	Yes	Yes	Yes
Yasukochi.2009 Genetic structure of the Asiatic black bear in Japan	Yasukochi, Y., Nishida, S., Han, S. H., Kurosaki, T., Yoneda, M., & Koike, H. (2009).	2009	Genetic structure of the Asiatic black bear in Japan using mitochondrial DNA analysis	Scientific article	Journal of Heredity	3	297-308	English	Yes	No	Yes	Yes	Yes
Yasukochi.2009 Genetic structure of the Asiatic black bear in Japan	Yasukochi, Y., Nishida, S., Han, S. H., Kurosaki, T., Yoneda, M., & Koike, H. (2009).	2009	Genetic structure of the Asiatic black bear in Japan using mitochondrial DNA analysis	Scientific article	Journal of Heredity	3	297-308	English	Yes	No	Yes	Yes	Yes
Yasukochi.2009 Genetic structure of the Asiatic black bear in Japan	Yasukochi, Y., Nishida, S., Han, S. H., Kurosaki, T., Yoneda, M., & Koike, H. (2009).	2009	Genetic structure of the Asiatic black bear in Japan using mitochondrial DNA analysis	Scientific article	Journal of Heredity	3	297-308	English	Yes	No	Yes	Yes	Yes
Yasukochi.2009 Genetic structure of the Asiatic black bear in Japan	Yasukochi, Y., Nishida, S., Han, S. H., Kurosaki, T., Yoneda, M., & Koike, H. (2009).	2009	Genetic structure of the Asiatic black bear in Japan using mitochondrial DNA analysis	Scientific article	Journal of Heredity	3	297-308	English	Yes	No	Yes	Yes	Yes
Yasukochi.2009 Genetic structure of the Asiatic black bear in Japan	Yasukochi, Y., Nishida, S., Han, S. H., Kurosaki, T., Yoneda, M., & Koike, H. (2009).	2009	Genetic structure of the Asiatic black bear in Japan using mitochondrial DNA analysis	Scientific article	Journal of Heredity	3	297-308	English	Yes	No	Yes	Yes	Yes
Yasukochi.2009 Genetic structure of the Asiatic black bear in Japan	Yasukochi, Y., Nishida, S., Han, S. H., Kurosaki, T., Yoneda, M., & Koike, H. (2009).	2009	Genetic structure of the Asiatic black bear in Japan using mitochondrial DNA analysis	Scientific article	Journal of Heredity	3	297-308	English	Yes	No	Yes	Yes	Yes
Yasukochi.2009 Genetic structure of the Asiatic black bear in Japan	Yasukochi, Y., Nishida, S., Han, S. H., Kurosaki, T., Yoneda, M., & Koike, H. (2009).	2009	Genetic structure of the Asiatic black bear in Japan using mitochondrial DNA analysis	Scientific article	Journal of Heredity	3	297-308	English	Yes	No	Yes	Yes	Yes
Yasukochi.2009 Genetic structure of the Asiatic black bear in Japan	Yasukochi, Y., Nishida, S., Han, S. H., Kurosaki, T., Yoneda, M., & Koike, H. (2009).	2009	Genetic structure of the Asiatic black bear in Japan using mitochondrial DNA analysis	Scientific article	Journal of Heredity	3	297-308	English	Yes	No	Yes	Yes	Yes
Yasukochi.2009 Genetic structure of the Asiatic black bear in Japan	Yasukochi, Y., Nishida, S., Han, S. H., Kurosaki, T., Yoneda, M., & Koike, H. (2009).	2009	Genetic structure of the Asiatic black bear in Japan using mitochondrial DNA analysis	Scientific article	Journal of Heredity	3	297-308	English	Yes	No	Yes	Yes	Yes
Charoo.2009 Asiatic black bear–human conflicts	Charoo, S. A., Sharma, L. K., & Sathyakumar, S. (2009)	2009	Asiatic black bear–human conflicts around Dachigam National Park	Technical Report	Wildlife Institute of India		1-63	English	Yes	No	Yes	Yes	Yes
Charoo.2009 Asiatic black bear–human conflicts	Charoo, S. A., Sharma, L. K., & Sathyakumar, S. (2009)	2009	Asiatic black bear–human conflicts around Dachigam National Park	Technical Report	Wildlife Institute of India		1-63	English	Yes	No	Yes	Yes	Yes
Charoo.2009 Asiatic black bear–human conflicts	Charoo, S. A., Sharma, L. K., & Sathyakumar, S. (2009)	2009	Asiatic black bear–human conflicts around Dachigam National Park	Technical Report	Wildlife Institute of India		1-63	English	Yes	No	Yes	Yes	Yes
Charoo.2009 Asiatic black bear–human conflicts	Charoo, S. A., Sharma, L. K., & Sathyakumar, S. (2009)	2009	Asiatic black bear–human conflicts around Dachigam National Park	Technical Report	Wildlife Institute of India		1-63	English	Yes	No	Yes	Yes	Yes
Charoo.2009 Asiatic black bear–human conflicts	Charoo, S. A., Sharma, L. K., & Sathyakumar, S. (2009)	2009	Asiatic black bear–human conflicts around Dachigam National Park	Technical Report	Wildlife Institute of India		1-63	English	Yes	No	Yes	Yes	Yes
Charoo.2009 Asiatic black bear–human conflicts	Charoo, S. A., Sharma, L. K., & Sathyakumar, S. (2009)	2009	Asiatic black bear–human conflicts around Dachigam National Park	Technical Report	Wildlife Institute of India		1-63	English	Yes	No	Yes	Yes	Yes
Charoo.2009 Asiatic black bear–human conflicts	Charoo, S. A., Sharma, L. K., & Sathyakumar, S. (2009)	2009	Asiatic black bear–human conflicts around Dachigam National Park	Technical Report	Wildlife Institute of India		1-63	English	Yes	No	Yes	Yes	Yes
Charoo.2009 Asiatic black bear–human conflicts	Charoo, S. A., Sharma, L. K., & Sathyakumar, S. (2009)	2009	Asiatic black bear–human conflicts around Dachigam National Park	Technical Report	Wildlife Institute of India		1-63	English	Yes	No	Yes	Yes	Yes
Charoo.2009 Asiatic black bear–human conflicts	Charoo, S. A., Sharma, L. K., & Sathyakumar, S. (2009)	2009	Asiatic black bear–human conflicts around Dachigam National Park	Technical Report	Wildlife Institute of India		1-63	English	Yes	No	Yes	Yes	Yes
Charoo.2009 Asiatic black bear–human conflicts	Charoo, S. A., Sharma, L. K., & Sathyakumar, S. (2009)	2009	Asiatic black bear–human conflicts around Dachigam National Park	Technical Report	Wildlife Institute of India		1-63	English	Yes	No	Yes	Yes	Yes
Charoo.2009 Asiatic black bear–human conflicts	Charoo, S. A., Sharma, L. K., & Sathyakumar, S. (2009)	2009	Asiatic black bear–human conflicts around Dachigam National Park	Technical Report	Wildlife Institute of India		1-63	English	Yes	No	Yes	Yes	Yes
Charoo.2009 Asiatic black bear–human conflicts	Charoo, S. A., Sharma, L. K., & Sathyakumar, S. (2009)	2009	Asiatic black bear–human conflicts around Dachigam National Park	Technical Report	Wildlife Institute of India		1-63	English	Yes	No	Yes	Yes	Yes
Charoo.2009 Asiatic black bear–human conflicts	Charoo, S. A., Sharma, L. K., & Sathyakumar, S. (2009)	2009	Asiatic black bear–human conflicts around Dachigam National Park	Technical Report	Wildlife Institute of India		1-63	English	Yes	No	Yes	Yes	Yes
Charoo.2009 Asiatic black bear–human conflicts	Charoo, S. A., Sharma, L. K., & Sathyakumar, S. (2009)	2009	Asiatic black bear–human conflicts around Dachigam National Park	Technical Report	Wildlife Institute of India		1-63	English	Yes	No	Yes	Yes	Yes
Charoo.2009 Asiatic black bear–human conflicts	Charoo, S. A., Sharma, L. K., & Sathyakumar, S. (2009)	2009	Asiatic black bear–human conflicts around Dachigam National Park	Technical Report	Wildlife Institute of India		1-63	English	Yes	No	Yes	Yes	Yes
Dasgupta.2015 Food preference of rehabilitated Asiatic black bear cubs	Dasgupta, S., Choudhury, P., Ashraf, N. V. K., Bhattacharjee, P. C., & Kyarong, S. (2015)	2015	Food preference of rehabilitated Asiatic black bear cubs in lowland tropical forests of northeast India	Scientific article	Asian J Conserv Biol	1	20-25	English	Yes	No	Yes	Yes	Yes
Doko.2011 Identifying habitat patches and potential ecological corridors	Doko, T., Fukui, H., Kooiman, A., Toxopeus, A. G., Ichinose, T., Chen, W., & Skidmore, A. K. (2011)	2011	Identifying habitat patches and potential ecological corridors for remnant Asiatic black bear (Ursus thibetanus japonicus) populations in Japan.	Scientific article	Ecological Modelling	3	748-761	English	Yes	No	Yes	Yes	Yes
Doko.2011 Identifying habitat patches and potential ecological corridors	Doko, T., Fukui, H., Kooiman, A., Toxopeus, A. G., Ichinose, T., Chen, W., & Skidmore, A. K. (2011)	2011	Identifying habitat patches and potential ecological corridors for remnant Asiatic black bear (Ursus thibetanus japonicus) populations in Japan.	Scientific article	Ecological Modelling	3	748-761	English	Yes	No	Yes	Yes	Yes
Doko.2011 Identifying habitat patches and potential ecological corridors	Doko, T., Fukui, H., Kooiman, A., Toxopeus, A. G., Ichinose, T., Chen, W., & Skidmore, A. K. (2011)	2011	Identifying habitat patches and potential ecological corridors for remnant Asiatic black bear (Ursus thibetanus japonicus) populations in Japan.	Scientific article	Ecological Modelling	3	748-761	English	Yes	No	Yes	Yes	Yes
Doko.2011 Identifying habitat patches and potential ecological corridors	Doko, T., Fukui, H., Kooiman, A., Toxopeus, A. G., Ichinose, T., Chen, W., & Skidmore, A. K. (2011)	2011	Identifying habitat patches and potential ecological corridors for remnant Asiatic black bear (Ursus thibetanus japonicus) populations in Japan.	Scientific article	Ecological Modelling	3	748-761	English	Yes	No	Yes	Yes	Yes
Doko.2011 Identifying habitat patches and potential ecological corridors	Doko, T., Fukui, H., Kooiman, A., Toxopeus, A. G., Ichinose, T., Chen, W., & Skidmore, A. K. (2011)	2011	Identifying habitat patches and potential ecological corridors for remnant Asiatic black bear (Ursus thibetanus japonicus) populations in Japan.	Scientific article	Ecological Modelling	3	748-761	English	Yes	No	Yes	Yes	Yes
Doko.2011 Identifying habitat patches and potential ecological corridors	Doko, T., Fukui, H., Kooiman, A., Toxopeus, A. G., Ichinose, T., Chen, W., & Skidmore, A. K. (2011)	2011	Identifying habitat patches and potential ecological corridors for remnant Asiatic black bear (Ursus thibetanus japonicus) populations in Japan.	Scientific article	Ecological Modelling	3	748-761	English	Yes	No	Yes	Yes	Yes
Doko.2011 Identifying habitat patches and potential ecological corridors	Doko, T., Fukui, H., Kooiman, A., Toxopeus, A. G., Ichinose, T., Chen, W., & Skidmore, A. K. (2011)	2011	Identifying habitat patches and potential ecological corridors for remnant Asiatic black bear (Ursus thibetanus japonicus) populations in Japan.	Scientific article	Ecological Modelling	3	748-761	English	Yes	No	Yes	Yes	Yes
Doko.2011 Identifying habitat patches and potential ecological corridors	Doko, T., Fukui, H., Kooiman, A., Toxopeus, A. G., Ichinose, T., Chen, W., & Skidmore, A. K. (2011)	2011	Identifying habitat patches and potential ecological corridors for remnant Asiatic black bear (Ursus thibetanus japonicus) populations in Japan.	Scientific article	Ecological Modelling	3	748-761	English	Yes	No	Yes	Yes	Yes
Doko.2011 Identifying habitat patches and potential ecological corridors	Doko, T., Fukui, H., Kooiman, A., Toxopeus, A. G., Ichinose, T., Chen, W., & Skidmore, A. K. (2011)	2011	Identifying habitat patches and potential ecological corridors for remnant Asiatic black bear (Ursus thibetanus japonicus) populations in Japan.	Scientific article	Ecological Modelling	3	748-761	English	Yes	No	Yes	Yes	Yes
Doko.2011 Identifying habitat patches and potential ecological corridors	Doko, T., Fukui, H., Kooiman, A., Toxopeus, A. G., Ichinose, T., Chen, W., & Skidmore, A. K. (2011)	2011	Identifying habitat patches and potential ecological corridors for remnant Asiatic black bear (Ursus thibetanus japonicus) populations in Japan.	Scientific article	Ecological Modelling	3	748-761	English	Yes	No	Yes	Yes	Yes
Doko.2011 Identifying habitat patches and potential ecological corridors	Doko, T., Fukui, H., Kooiman, A., Toxopeus, A. G., Ichinose, T., Chen, W., & Skidmore, A. K. (2011)	2011	Identifying habitat patches and potential ecological corridors for remnant Asiatic black bear (Ursus thibetanus japonicus) populations in Japan.	Scientific article	Ecological Modelling	3	748-761	English	Yes	No	Yes	Yes	Yes
Doko.2011 Identifying habitat patches and potential ecological corridors	Doko, T., Fukui, H., Kooiman, A., Toxopeus, A. G., Ichinose, T., Chen, W., & Skidmore, A. K. (2011)	2011	Identifying habitat patches and potential ecological corridors for remnant Asiatic black bear (Ursus thibetanus japonicus) populations in Japan.	Scientific article	Ecological Modelling	3	748-761	English	Yes	No	Yes	Yes	Yes
Malcolm.2014 Increased stress in Asiatic black bears	Malcolm, K. D., McShea, W. J., Garshelis, D. L., Luo, S. J., Van Deelen, T. R., Liu, F., ... & Brown, J. L. (2014).	2014	Increased stress in Asiatic black bears relates to food limitation, crop raiding, and foraging beyond nature reserve boundaries in China	Scientific article	Global Ecology and Conservation		267-276	English	Yes	No	Yes	Yes	Yes
Malcolm.2014 Increased stress in Asiatic black bears	Malcolm, K. D., McShea, W. J., Garshelis, D. L., Luo, S. J., Van Deelen, T. R., Liu, F., ... & Brown, J. L. (2014).	2014	Increased stress in Asiatic black bears relates to food limitation, crop raiding, and foraging beyond nature reserve boundaries in China	Scientific article	Global Ecology and Conservation		267-276	English	Yes	No	Yes	Yes	Yes
Malcolm.2014 Increased stress in Asiatic black bears	Malcolm, K. D., McShea, W. J., Garshelis, D. L., Luo, S. J., Van Deelen, T. R., Liu, F., ... & Brown, J. L. (2014).	2014	Increased stress in Asiatic black bears relates to food limitation, crop raiding, and foraging beyond nature reserve boundaries in China	Scientific article	Global Ecology and Conservation		267-276	English	Yes	No	Yes	Yes	Yes
Malcolm.2014 Increased stress in Asiatic black bears	Malcolm, K. D., McShea, W. J., Garshelis, D. L., Luo, S. J., Van Deelen, T. R., Liu, F., ... & Brown, J. L. (2014).	2014	Increased stress in Asiatic black bears relates to food limitation, crop raiding, and foraging beyond nature reserve boundaries in China	Scientific article	Global Ecology and Conservation		267-276	English	Yes	No	Yes	Yes	Yes
Malcolm.2014 Increased stress in Asiatic black bears	Malcolm, K. D., McShea, W. J., Garshelis, D. L., Luo, S. J., Van Deelen, T. R., Liu, F., ... & Brown, J. L. (2014).	2014	Increased stress in Asiatic black bears relates to food limitation, crop raiding, and foraging beyond nature reserve boundaries in China	Scientific article	Global Ecology and Conservation		267-276	English	Yes	No	Yes	Yes	Yes
Malcolm.2014 Increased stress in Asiatic black bears	Malcolm, K. D., McShea, W. J., Garshelis, D. L., Luo, S. J., Van Deelen, T. R., Liu, F., ... & Brown, J. L. (2014).	2014	Increased stress in Asiatic black bears relates to food limitation, crop raiding, and foraging beyond nature reserve boundaries in China	Scientific article	Global Ecology and Conservation		267-276	English	Yes	No	Yes	Yes	Yes
Malcolm.2014 Increased stress in Asiatic black bears	Malcolm, K. D., McShea, W. J., Garshelis, D. L., Luo, S. J., Van Deelen, T. R., Liu, F., ... & Brown, J. L. (2014).	2014	Increased stress in Asiatic black bears relates to food limitation, crop raiding, and foraging beyond nature reserve boundaries in China	Scientific article	Global Ecology and Conservation		267-276	English	Yes	No	Yes	Yes	Yes
Malcolm.2014 Increased stress in Asiatic black bears	Malcolm, K. D., McShea, W. J., Garshelis, D. L., Luo, S. J., Van Deelen, T. R., Liu, F., ... & Brown, J. L. (2014).	2014	Increased stress in Asiatic black bears relates to food limitation, crop raiding, and foraging beyond nature reserve boundaries in China	Scientific article	Global Ecology and Conservation		267-276	English	Yes	No	Yes	Yes	Yes
Malcolm.2014 Increased stress in Asiatic black bears	Malcolm, K. D., McShea, W. J., Garshelis, D. L., Luo, S. J., Van Deelen, T. R., Liu, F., ... & Brown, J. L. (2014).	2014	Increased stress in Asiatic black bears relates to food limitation, crop raiding, and foraging beyond nature reserve boundaries in China	Scientific article	Global Ecology and Conservation		267-276	English	Yes	No	Yes	Yes	Yes
Malcolm.2014 Increased stress in Asiatic black bears	Malcolm, K. D., McShea, W. J., Garshelis, D. L., Luo, S. J., Van Deelen, T. R., Liu, F., ... & Brown, J. L. (2014).	2014	Increased stress in Asiatic black bears relates to food limitation, crop raiding, and foraging beyond nature reserve boundaries in China	Scientific article	Global Ecology and Conservation		267-276	English	Yes	No	Yes	Yes	Yes
Malcolm.2014 Increased stress in Asiatic black bears	Malcolm, K. D., McShea, W. J., Garshelis, D. L., Luo, S. J., Van Deelen, T. R., Liu, F., ... & Brown, J. L. (2014).	2014	Increased stress in Asiatic black bears relates to food limitation, crop raiding, and foraging beyond nature reserve boundaries in China	Scientific article	Global Ecology and Conservation		267-276	English	Yes	No	Yes	Yes	Yes
Malcolm.2014 Increased stress in Asiatic black bears	Malcolm, K. D., McShea, W. J., Garshelis, D. L., Luo, S. J., Van Deelen, T. R., Liu, F., ... & Brown, J. L. (2014).	2014	Increased stress in Asiatic black bears relates to food limitation, crop raiding, and foraging beyond nature reserve boundaries in China	Scientific article	Global Ecology and Conservation		267-276	English	Yes	No	Yes	Yes	Yes
Malcolm.2014 Increased stress in Asiatic black bears	Malcolm, K. D., McShea, W. J., Garshelis, D. L., Luo, S. J., Van Deelen, T. R., Liu, F., ... & Brown, J. L. (2014).	2014	Increased stress in Asiatic black bears relates to food limitation, crop raiding, and foraging beyond nature reserve boundaries in China	Scientific article	Global Ecology and Conservation		267-276	English	Yes	No	Yes	Yes	Yes
BERNARDSVILLE.1952 BLACK BEAR KILLED	BERNARDSVILLE, N. J.,	1952	BLACK BEAR KILLED; JERSEY LEGEND ENDS	Newspaper	The NewYork Times			English	No	No	Yes	No	Yes
BERNARDSVILLE.1952 BLACK BEAR KILLED	BERNARDSVILLE, N. J.,	1952	BLACK BEAR KILLED; JERSEY LEGEND ENDS	Newspaper	The NewYork Times			English	No	No	Yes	No	Yes
Foster.1980 A Shaggy Bear Story	R. Foster Winans	1980	A Shaggy Bear Story	Newspaper	The NewYork Times			English	No	No	Yes	No	Yes
Foster.1980 A Shaggy Bear Story	R. Foster Winans	1980	A Shaggy Bear Story	Newspaper	The NewYork Times			English	No	No	Yes	No	Yes
Foster.1980 A Shaggy Bear Story	R. Foster Winans	1980	A Shaggy Bear Story	Newspaper	The NewYork Times			English	No	No	Yes	No	Yes
Hashimoto.2018 Establishment of Management Plan by Sighting Reports of Asiatic Black Bears	Hashimoto, Y., & Anrui, T. (2018)	2018	Establishment of Management Plan by Sighting Reports of Asiatic Black Bears (Ursus thibetanus): A Case Study in Oze National Park, Central Japan.	Case Study	IntechOpen			English	Yes	No	Yes	Yes	Yes
Hashimoto.2018 Establishment of Management Plan by Sighting Reports of Asiatic Black Bears	Hashimoto, Y., & Anrui, T. (2018)	2018	Establishment of Management Plan by Sighting Reports of Asiatic Black Bears (Ursus thibetanus): A Case Study in Oze National Park, Central Japan.	Case Study	IntechOpen			English	Yes	No	Yes	Yes	Yes
Hashimoto.2018 Establishment of Management Plan by Sighting Reports of Asiatic Black Bears	Hashimoto, Y., & Anrui, T. (2018)	2018	Establishment of Management Plan by Sighting Reports of Asiatic Black Bears (Ursus thibetanus): A Case Study in Oze National Park, Central Japan.	Case Study	IntechOpen			English	Yes	No	Yes	Yes	Yes
Hashimoto.2018 Establishment of Management Plan by Sighting Reports of Asiatic Black Bears	Hashimoto, Y., & Anrui, T. (2018)	2018	Establishment of Management Plan by Sighting Reports of Asiatic Black Bears (Ursus thibetanus): A Case Study in Oze National Park, Central Japan.	Case Study	IntechOpen			English	Yes	No	Yes	Yes	Yes
Hashimoto.2018 Establishment of Management Plan by Sighting Reports of Asiatic Black Bears	Hashimoto, Y., & Anrui, T. (2018)	2018	Establishment of Management Plan by Sighting Reports of Asiatic Black Bears (Ursus thibetanus): A Case Study in Oze National Park, Central Japan.	Case Study	IntechOpen			English	Yes	No	Yes	Yes	Yes
Gutleb.1999 On the distribution and status	Gutleb, B., & Ziaie, H. (1999)	1999	On the distribution and status of the Brown Bear, Ursus arctos, and the Asiatic Black Bear, U.thibetanus, in Iran	Scientific article	Zoology in the Middle East	1	5-7	English	Yes	No	Yes	Yes	Yes
Gutleb.1999 On the distribution and status	Gutleb, B., & Ziaie, H. (1999)	1999	On the distribution and status of the Brown Bear, Ursus arctos, and the Asiatic Black Bear, U.thibetanus, in Iran	Scientific article	Zoology in the Middle East	1	5-7	English	Yes	No	Yes	Yes	Yes
Gutleb.1999 On the distribution and status	Gutleb, B., & Ziaie, H. (1999)	1999	On the distribution and status of the Brown Bear, Ursus arctos, and the Asiatic Black Bear, U.thibetanus, in Iran	Scientific article	Zoology in the Middle East	1	5-7	English	Yes	No	Yes	Yes	Yes
Gutleb.1999 On the distribution and status	Gutleb, B., & Ziaie, H. (1999)	1999	On the distribution and status of the Brown Bear, Ursus arctos, and the Asiatic Black Bear, U.thibetanus, in Iran	Scientific article	Zoology in the Middle East	1	5-7	English	Yes	No	Yes	Yes	Yes
Gutleb.1999 On the distribution and status	Gutleb, B., & Ziaie, H. (1999)	1999	On the distribution and status of the Brown Bear, Ursus arctos, and the Asiatic Black Bear, U.thibetanus, in Iran	Scientific article	Zoology in the Middle East	1	5-7	English	Yes	No	Yes	Yes	Yes
Gutleb.1999 On the distribution and status	Gutleb, B., & Ziaie, H. (1999)	1999	On the distribution and status of the Brown Bear, Ursus arctos, and the Asiatic Black Bear, U.thibetanus, in Iran	Scientific article	Zoology in the Middle East	1	5-7	English	Yes	No	Yes	Yes	Yes
Gutleb.1999 On the distribution and status	Gutleb, B., & Ziaie, H. (1999)	1999	On the distribution and status of the Brown Bear, Ursus arctos, and the Asiatic Black Bear, U.thibetanus, in Iran	Scientific article	Zoology in the Middle East	1	5-7	English	Yes	No	Yes	Yes	Yes
Gutleb.1999 On the distribution and status	Gutleb, B., & Ziaie, H. (1999)	1999	On the distribution and status of the Brown Bear, Ursus arctos, and the Asiatic Black Bear, U.thibetanus, in Iran	Scientific article	Zoology in the Middle East	1	5-7	English	Yes	No	Yes	Yes	Yes
Gutleb.1999 On the distribution and status	Gutleb, B., & Ziaie, H. (1999)	1999	On the distribution and status of the Brown Bear, Ursus arctos, and the Asiatic Black Bear, U.thibetanus, in Iran	Scientific article	Zoology in the Middle East	1	5-7	English	Yes	No	Yes	Yes	Yes
Gutleb.1999 On the distribution and status	Gutleb, B., & Ziaie, H. (1999)	1999	On the distribution and status of the Brown Bear, Ursus arctos, and the Asiatic Black Bear, U.thibetanus, in Iran	Scientific article	Zoology in the Middle East	1	5-7	English	Yes	No	Yes	Yes	Yes
Gutleb.1999 On the distribution and status	Gutleb, B., & Ziaie, H. (1999)	1999	On the distribution and status of the Brown Bear, Ursus arctos, and the Asiatic Black Bear, U.thibetanus, in Iran	Scientific article	Zoology in the Middle East	1	5-7	English	Yes	No	Yes	Yes	Yes
Gutleb.1999 On the distribution and status	Gutleb, B., & Ziaie, H. (1999)	1999	On the distribution and status of the Brown Bear, Ursus arctos, and the Asiatic Black Bear, U.thibetanus, in Iran	Scientific article	Zoology in the Middle East	1	5-7	English	Yes	No	Yes	Yes	Yes
Gutleb.1999 On the distribution and status	Gutleb, B., & Ziaie, H. (1999)	1999	On the distribution and status of the Brown Bear, Ursus arctos, and the Asiatic Black Bear, U.thibetanus, in Iran	Scientific article	Zoology in the Middle East	1	5-7	English	Yes	No	Yes	Yes	Yes
Gutleb.1999 On the distribution and status	Gutleb, B., & Ziaie, H. (1999)	1999	On the distribution and status of the Brown Bear, Ursus arctos, and the Asiatic Black Bear, U.thibetanus, in Iran	Scientific article	Zoology in the Middle East	1	5-7	English	Yes	No	Yes	Yes	Yes
Ya-ping.1996 A non-invasive approach to the genetic analysis	Ya-ping, Z. H. A. N. G. (1996).	1996	A non-invasive approach to the genetic analysis of Asiatic black bear	Scientific article	Zoological Research	3	253-258	English	Yes	No	Yes	Yes	Yes
Hazumi.1994 Status of Japanese black bear	Hazumi, T. (1994)	1994	Status of Japanese black bear	Report	Int. Conf. Bear Res. And Manage		145-148	English	Yes	No	Yes	Yes	Yes
Hazumi.1994 Status of Japanese black bear	Hazumi, T. (1994)	1994	Status of Japanese black bear	Report	Int. Conf. Bear Res. And Manage		145-148	English	Yes	No	Yes	Yes	Yes
Hazumi.1994 Status of Japanese black bear	Hazumi, T. (1994)	1994	Status of Japanese black bear	Report	Int. Conf. Bear Res. And Manage		145-148	English	Yes	No	Yes	Yes	Yes
Hazumi.1994 Status of Japanese black bear	Hazumi, T. (1994)	1994	Status of Japanese black bear	Report	Int. Conf. Bear Res. And Manage		145-148	English	Yes	No	Yes	Yes	Yes
Hazumi.1994 Status of Japanese black bear	Hazumi, T. (1994)	1994	Status of Japanese black bear	Report	Int. Conf. Bear Res. And Manage		145-148	English	Yes	No	Yes	Yes	Yes
Hazumi.1994 Status of Japanese black bear	Hazumi, T. (1994)	1994	Status of Japanese black bear	Report	Int. Conf. Bear Res. And Manage		145-148	English	Yes	No	Yes	Yes	Yes
Hazumi.1994 Status of Japanese black bear	Hazumi, T. (1994)	1994	Status of Japanese black bear	Report	Int. Conf. Bear Res. And Manage		145-148	English	Yes	No	Yes	Yes	Yes
Hazumi.1994 Status of Japanese black bear	Hazumi, T. (1994)	1994	Status of Japanese black bear	Report	Int. Conf. Bear Res. And Manage		145-148	English	Yes	No	Yes	Yes	Yes
Hazumi.1994 Status of Japanese black bear	Hazumi, T. (1994)	1994	Status of Japanese black bear	Report	Int. Conf. Bear Res. And Manage		145-148	English	Yes	No	Yes	Yes	Yes
Hazumi.1994 Status of Japanese black bear	Hazumi, T. (1994)	1994	Status of Japanese black bear	Report	Int. Conf. Bear Res. And Manage		145-148	English	Yes	No	Yes	Yes	Yes
Hazumi.1994 Status of Japanese black bear	Hazumi, T. (1994)	1994	Status of Japanese black bear	Report	Int. Conf. Bear Res. And Manage		145-148	English	Yes	No	Yes	Yes	Yes
Mills.1994 The Asian trade in bears and bear parts	Mills, J., & Servheen, C. (1994)	1994	The Asian trade in bears and bear parts: impacts and conservation recommendations	Scientific article	Their Biology and Management		161-167	English	Yes	Yes	Yes	Yes	Yes
Mills.1994 The Asian trade in bears and bear parts	Mills, J., & Servheen, C. (1994)	1994	The Asian trade in bears and bear parts: impacts and conservation recommendations	Scientific article	Their Biology and Management		161-167	English	Yes	Yes	Yes	Yes	Yes
Mills.1994 The Asian trade in bears and bear parts	Mills, J., & Servheen, C. (1994)	1994	The Asian trade in bears and bear parts: impacts and conservation recommendations	Scientific article	Their Biology and Management		161-167	English	Yes	Yes	Yes	Yes	Yes
Mills.1994 The Asian trade in bears and bear parts	Mills, J., & Servheen, C. (1994)	1994	The Asian trade in bears and bear parts: impacts and conservation recommendations	Scientific article	Their Biology and Management		161-167	English	Yes	Yes	Yes	Yes	Yes
Mills.1994 The Asian trade in bears and bear parts	Mills, J., & Servheen, C. (1994)	1994	The Asian trade in bears and bear parts: impacts and conservation recommendations	Scientific article	Their Biology and Management		161-167	English	Yes	Yes	Yes	Yes	Yes
Izumiyama.2004 Seasonal changes in elevation and habitat	Izumiyama, S., & Shiraishi, T. (2004)	2004	Seasonal changes in elevation and habitat use of the Asiatic black bear (Ursus thibetanus) in the Northern Japan Alps	Scientific article	Mammal Study	1	1-8	English	Yes	No	Yes	Yes	Yes
Izumiyama.2004 Seasonal changes in elevation and habitat	Izumiyama, S., & Shiraishi, T. (2004)	2004	Seasonal changes in elevation and habitat use of the Asiatic black bear (Ursus thibetanus) in the Northern Japan Alps	Scientific article	Mammal Study	1	1-8	English	Yes	No	Yes	Yes	Yes
Izumiyama.2004 Seasonal changes in elevation and habitat	Izumiyama, S., & Shiraishi, T. (2004)	2004	Seasonal changes in elevation and habitat use of the Asiatic black bear (Ursus thibetanus) in the Northern Japan Alps	Scientific article	Mammal Study	1	1-8	English	Yes	No	Yes	Yes	Yes
Izumiyama.2004 Seasonal changes in elevation and habitat	Izumiyama, S., & Shiraishi, T. (2004)	2004	Seasonal changes in elevation and habitat use of the Asiatic black bear (Ursus thibetanus) in the Northern Japan Alps	Scientific article	Mammal Study	1	1-8	English	Yes	No	Yes	Yes	Yes
Izumiyama.2004 Seasonal changes in elevation and habitat	Izumiyama, S., & Shiraishi, T. (2004)	2004	Seasonal changes in elevation and habitat use of the Asiatic black bear (Ursus thibetanus) in the Northern Japan Alps	Scientific article	Mammal Study	1	1-8	English	Yes	No	Yes	Yes	Yes
Izumiyama.2004 Seasonal changes in elevation and habitat	Izumiyama, S., & Shiraishi, T. (2004)	2004	Seasonal changes in elevation and habitat use of the Asiatic black bear (Ursus thibetanus) in the Northern Japan Alps	Scientific article	Mammal Study	1	1-8	English	Yes	No	Yes	Yes	Yes
Izumiyama.2004 Seasonal changes in elevation and habitat	Izumiyama, S., & Shiraishi, T. (2004)	2004	Seasonal changes in elevation and habitat use of the Asiatic black bear (Ursus thibetanus) in the Northern Japan Alps	Scientific article	Mammal Study	1	1-8	English	Yes	No	Yes	Yes	Yes
Izumiyama.2004 Seasonal changes in elevation and habitat	Izumiyama, S., & Shiraishi, T. (2004)	2004	Seasonal changes in elevation and habitat use of the Asiatic black bear (Ursus thibetanus) in the Northern Japan Alps	Scientific article	Mammal Study	1	1-8	English	Yes	No	Yes	Yes	Yes
Izumiyama.2004 Seasonal changes in elevation and habitat	Izumiyama, S., & Shiraishi, T. (2004)	2004	Seasonal changes in elevation and habitat use of the Asiatic black bear (Ursus thibetanus) in the Northern Japan Alps	Scientific article	Mammal Study	1	1-8	English	Yes	No	Yes	Yes	Yes
Izumiyama.2004 Seasonal changes in elevation and habitat	Izumiyama, S., & Shiraishi, T. (2004)	2004	Seasonal changes in elevation and habitat use of the Asiatic black bear (Ursus thibetanus) in the Northern Japan Alps	Scientific article	Mammal Study	1	1-8	English	Yes	No	Yes	Yes	Yes
Izumiyama.2004 Seasonal changes in elevation and habitat	Izumiyama, S., & Shiraishi, T. (2004)	2004	Seasonal changes in elevation and habitat use of the Asiatic black bear (Ursus thibetanus) in the Northern Japan Alps	Scientific article	Mammal Study	1	1-8	English	Yes	No	Yes	Yes	Yes
Izumiyama.2004 Seasonal changes in elevation and habitat	Izumiyama, S., & Shiraishi, T. (2004)	2004	Seasonal changes in elevation and habitat use of the Asiatic black bear (Ursus thibetanus) in the Northern Japan Alps	Scientific article	Mammal Study	1	1-8	English	Yes	No	Yes	Yes	Yes
Izumiyama.2004 Seasonal changes in elevation and habitat	Izumiyama, S., & Shiraishi, T. (2004)	2004	Seasonal changes in elevation and habitat use of the Asiatic black bear (Ursus thibetanus) in the Northern Japan Alps	Scientific article	Mammal Study	1	1-8	English	Yes	No	Yes	Yes	Yes
Izumiyama.2004 Seasonal changes in elevation and habitat	Izumiyama, S., & Shiraishi, T. (2004)	2004	Seasonal changes in elevation and habitat use of the Asiatic black bear (Ursus thibetanus) in the Northern Japan Alps	Scientific article	Mammal Study	1	1-8	English	Yes	No	Yes	Yes	Yes
Izumiyama.2004 Seasonal changes in elevation and habitat	Izumiyama, S., & Shiraishi, T. (2004)	2004	Seasonal changes in elevation and habitat use of the Asiatic black bear (Ursus thibetanus) in the Northern Japan Alps	Scientific article	Mammal Study	1	1-8	English	Yes	No	Yes	Yes	Yes
Yang.2008 The studies on characteristics of home range size and habitat	Yang, D. H., Kim, B. H., Jung, D. H., Jeong, H. D., Jeong, W. J., & Lee, B. G. (2008)	2008	The studies on characteristics of home range size and habitat use of the Asiatic black bear released in Jirisan	Scientific article	Korean Journal of Environment and Ecology	4	427-434	English	Yes	No	No	No	No
Kang.2005 Evaluating home ranges of endangered Asiatic black bears	Kang, H. S., & Paek, K. J. (2005)	2005	Evaluating home ranges of endangered Asiatic black bears for in situ conservation.	Scientific article	The Korean Journal of Ecology	6	395-404.	English	Yes	No	No	No	No
Reid.1991 Ecology of the Asiatic black bear	Reid, D., Jiang, M., Teng, Q., Qin, Z., & Hu, J. (1991)	1991	Ecology of the Asiatic black bear (Ursus thibetanus) in Sichuan, China.	Scientific article	Mammalia		221-238	English	Yes	Yes	Yes	Yes	Yes
Xueliang.1997 Historical and present status of the Asiatic black bear	Xueliang, X. (1997)	1997	Historical and present status of the Asiatic black bear in northeast China.	Scientific article	Their Biology and Management		53-55	English	Yes	Yes	Yes	Yes	Yes
Xueliang.1997 Historical and present status of the Asiatic black bear	Xueliang, X. (1997)	1997	Historical and present status of the Asiatic black bear in northeast China.	Scientific article	Their Biology and Management		53-55	English	Yes	Yes	Yes	Yes	Yes
Xueliang.1997 Historical and present status of the Asiatic black bear	Xueliang, X. (1997)	1997	Historical and present status of the Asiatic black bear in northeast China.	Scientific article	Their Biology and Management		53-55	English	Yes	Yes	Yes	Yes	Yes
Xueliang.1997 Historical and present status of the Asiatic black bear	Xueliang, X. (1997)	1997	Historical and present status of the Asiatic black bear in northeast China.	Scientific article	Their Biology and Management		53-55	English	Yes	Yes	Yes	Yes	Yes
Xueliang.1997 Historical and present status of the Asiatic black bear	Xueliang, X. (1997)	1997	Historical and present status of the Asiatic black bear in northeast China.	Scientific article	Their Biology and Management		53-55	English	Yes	Yes	Yes	Yes	Yes
Xueliang.1997 Historical and present status of the Asiatic black bear	Xueliang, X. (1997)	1997	Historical and present status of the Asiatic black bear in northeast China.	Scientific article	Their Biology and Management		53-55	English	Yes	Yes	Yes	Yes	Yes
Xueliang.1997 Historical and present status of the Asiatic black bear	Xueliang, X. (1997)	1997	Historical and present status of the Asiatic black bear in northeast China.	Scientific article	Their Biology and Management		53-55	English	Yes	Yes	Yes	Yes	Yes
Xueliang.1997 Historical and present status of the Asiatic black bear	Xueliang, X. (1997)	1997	Historical and present status of the Asiatic black bear in northeast China.	Scientific article	Their Biology and Management		53-55	English	Yes	Yes	Yes	Yes	Yes
Xueliang.1997 Historical and present status of the Asiatic black bear	Xueliang, X. (1997)	1997	Historical and present status of the Asiatic black bear in northeast China.	Scientific article	Their Biology and Management		53-55	English	Yes	Yes	Yes	Yes	Yes
Xueliang.1997 Historical and present status of the Asiatic black bear	Xueliang, X. (1997)	1997	Historical and present status of the Asiatic black bear in northeast China.	Scientific article	Their Biology and Management		53-55	English	Yes	Yes	Yes	Yes	Yes
Xueliang.1997 Historical and present status of the Asiatic black bear	Xueliang, X. (1997)	1997	Historical and present status of the Asiatic black bear in northeast China.	Scientific article	Their Biology and Management		53-55	English	Yes	Yes	Yes	Yes	Yes
Xueliang.1997 Historical and present status of the Asiatic black bear	Xueliang, X. (1997)	1997	Historical and present status of the Asiatic black bear in northeast China.	Scientific article	Their Biology and Management		53-55	English	Yes	Yes	Yes	Yes	Yes
Xueliang.1997 Historical and present status of the Asiatic black bear	Xueliang, X. (1997)	1997	Historical and present status of the Asiatic black bear in northeast China.	Scientific article	Their Biology and Management		53-55	English	Yes	Yes	Yes	Yes	Yes
Xueliang.1997 Historical and present status of the Asiatic black bear	Xueliang, X. (1997)	1997	Historical and present status of the Asiatic black bear in northeast China.	Scientific article	Their Biology and Management		53-55	English	Yes	Yes	Yes	Yes	Yes
Xueliang.1997 Historical and present status of the Asiatic black bear	Xueliang, X. (1997)	1997	Historical and present status of the Asiatic black bear in northeast China.	Scientific article	Their Biology and Management		53-55	English	Yes	Yes	Yes	Yes	Yes
Xueliang.1997 Historical and present status of the Asiatic black bear	Xueliang, X. (1997)	1997	Historical and present status of the Asiatic black bear in northeast China.	Scientific article	Their Biology and Management		53-55	English	Yes	Yes	Yes	Yes	Yes
Xueliang.1997 Historical and present status of the Asiatic black bear	Xueliang, X. (1997)	1997	Historical and present status of the Asiatic black bear in northeast China.	Scientific article	Their Biology and Management		53-55	English	Yes	Yes	Yes	Yes	Yes
Xueliang.1997 Historical and present status of the Asiatic black bear	Xueliang, X. (1997)	1997	Historical and present status of the Asiatic black bear in northeast China.	Scientific article	Their Biology and Management		53-55	English	Yes	Yes	Yes	Yes	Yes
Xueliang.1997 Historical and present status of the Asiatic black bear	Xueliang, X. (1997)	1997	Historical and present status of the Asiatic black bear in northeast China.	Scientific article	Their Biology and Management		53-55	English	Yes	Yes	Yes	Yes	Yes
Xueliang.1997 Historical and present status of the Asiatic black bear	Xueliang, X. (1997)	1997	Historical and present status of the Asiatic black bear in northeast China.	Scientific article	Their Biology and Management		53-55	English	Yes	Yes	Yes	Yes	Yes
Xueliang.1997 Historical and present status of the Asiatic black bear	Xueliang, X. (1997)	1997	Historical and present status of the Asiatic black bear in northeast China.	Scientific article	Their Biology and Management		53-55	English	Yes	Yes	Yes	Yes	Yes
Xueliang.1997 Historical and present status of the Asiatic black bear	Xueliang, X. (1997)	1997	Historical and present status of the Asiatic black bear in northeast China.	Scientific article	Their Biology and Management		53-55	English	Yes	Yes	Yes	Yes	Yes
Xueliang.1997 Historical and present status of the Asiatic black bear	Xueliang, X. (1997)	1997	Historical and present status of the Asiatic black bear in northeast China.	Scientific article	Their Biology and Management		53-55	English	Yes	Yes	Yes	Yes	Yes
Xueliang.1997 Historical and present status of the Asiatic black bear	Xueliang, X. (1997)	1997	Historical and present status of the Asiatic black bear in northeast China.	Scientific article	Their Biology and Management		53-55	English	Yes	Yes	Yes	Yes	Yes
Xueliang.1997 Historical and present status of the Asiatic black bear	Xueliang, X. (1997)	1997	Historical and present status of the Asiatic black bear in northeast China.	Scientific article	Their Biology and Management		53-55	English	Yes	Yes	Yes	Yes	Yes
Xueliang.1997 Historical and present status of the Asiatic black bear	Xueliang, X. (1997)	1997	Historical and present status of the Asiatic black bear in northeast China.	Scientific article	Their Biology and Management		53-55	English	Yes	Yes	Yes	Yes	Yes
Xueliang.1997 Historical and present status of the Asiatic black bear	Xueliang, X. (1997)	1997	Historical and present status of the Asiatic black bear in northeast China.	Scientific article	Their Biology and Management		53-55	English	Yes	Yes	Yes	Yes	Yes
Xueliang.1997 Historical and present status of the Asiatic black bear	Xueliang, X. (1997)	1997	Historical and present status of the Asiatic black bear in northeast China.	Scientific article	Their Biology and Management		53-55	English	Yes	Yes	Yes	Yes	Yes
Xueliang.1997 Historical and present status of the Asiatic black bear	Xueliang, X. (1997)	1997	Historical and present status of the Asiatic black bear in northeast China.	Scientific article	Their Biology and Management		53-55	English	Yes	Yes	Yes	Yes	Yes
Xueliang.1997 Historical and present status of the Asiatic black bear	Xueliang, X. (1997)	1997	Historical and present status of the Asiatic black bear in northeast China.	Scientific article	Their Biology and Management		53-55	English	Yes	Yes	Yes	Yes	Yes
Xueliang.1997 Historical and present status of the Asiatic black bear	Xueliang, X. (1997)	1997	Historical and present status of the Asiatic black bear in northeast China.	Scientific article	Their Biology and Management		53-55	English	Yes	Yes	Yes	Yes	Yes
Xueliang.1997 Historical and present status of the Asiatic black bear	Xueliang, X. (1997)	1997	Historical and present status of the Asiatic black bear in northeast China.	Scientific article	Their Biology and Management		53-55	English	Yes	Yes	Yes	Yes	Yes
Xueliang.1997 Historical and present status of the Asiatic black bear	Xueliang, X. (1997)	1997	Historical and present status of the Asiatic black bear in northeast China.	Scientific article	Their Biology and Management		53-55	English	Yes	Yes	Yes	Yes	Yes
Xueliang.1997 Historical and present status of the Asiatic black bear	Xueliang, X. (1997)	1997	Historical and present status of the Asiatic black bear in northeast China.	Scientific article	Their Biology and Management		53-55	English	Yes	Yes	Yes	Yes	Yes
Xueliang.1997 Historical and present status of the Asiatic black bear	Xueliang, X. (1997)	1997	Historical and present status of the Asiatic black bear in northeast China.	Scientific article	Their Biology and Management		53-55	English	Yes	Yes	Yes	Yes	Yes
Xueliang.1997 Historical and present status of the Asiatic black bear	Xueliang, X. (1997)	1997	Historical and present status of the Asiatic black bear in northeast China.	Scientific article	Their Biology and Management		53-55	English	Yes	Yes	Yes	Yes	Yes
Xueliang.1997 Historical and present status of the Asiatic black bear	Xueliang, X. (1997)	1997	Historical and present status of the Asiatic black bear in northeast China.	Scientific article	Their Biology and Management		53-55	English	Yes	Yes	Yes	Yes	Yes
Xueliang.1997 Historical and present status of the Asiatic black bear	Xueliang, X. (1997)	1997	Historical and present status of the Asiatic black bear in northeast China.	Scientific article	Their Biology and Management		53-55	English	Yes	Yes	Yes	Yes	Yes
Xueliang.1997 Historical and present status of the Asiatic black bear	Xueliang, X. (1997)	1997	Historical and present status of the Asiatic black bear in northeast China.	Scientific article	Their Biology and Management		53-55	English	Yes	Yes	Yes	Yes	Yes
Xueliang.1997 Historical and present status of the Asiatic black bear	Xueliang, X. (1997)	1997	Historical and present status of the Asiatic black bear in northeast China.	Scientific article	Their Biology and Management		53-55	English	Yes	Yes	Yes	Yes	Yes
Xueliang.1997 Historical and present status of the Asiatic black bear	Xueliang, X. (1997)	1997	Historical and present status of the Asiatic black bear in northeast China.	Scientific article	Their Biology and Management		53-55	English	Yes	Yes	Yes	Yes	Yes
Xueliang.1997 Historical and present status of the Asiatic black bear	Xueliang, X. (1997)	1997	Historical and present status of the Asiatic black bear in northeast China.	Scientific article	Their Biology and Management		53-55	English	Yes	Yes	Yes	Yes	Yes
Xueliang.1997 Historical and present status of the Asiatic black bear	Xueliang, X. (1997)	1997	Historical and present status of the Asiatic black bear in northeast China.	Scientific article	Their Biology and Management		53-55	English	Yes	Yes	Yes	Yes	Yes
Xueliang.1997 Historical and present status of the Asiatic black bear	Xueliang, X. (1997)	1997	Historical and present status of the Asiatic black bear in northeast China.	Scientific article	Their Biology and Management		53-55	English	Yes	Yes	Yes	Yes	Yes
Xueliang.1997 Historical and present status of the Asiatic black bear	Xueliang, X. (1997)	1997	Historical and present status of the Asiatic black bear in northeast China.	Scientific article	Their Biology and Management		53-55	English	Yes	Yes	Yes	Yes	Yes
Xueliang.1997 Historical and present status of the Asiatic black bear	Xueliang, X. (1997)	1997	Historical and present status of the Asiatic black bear in northeast China.	Scientific article	Their Biology and Management		53-55	English	Yes	Yes	Yes	Yes	Yes
Xueliang.1997 Historical and present status of the Asiatic black bear	Xueliang, X. (1997)	1997	Historical and present status of the Asiatic black bear in northeast China.	Scientific article	Their Biology and Management		53-55	English	Yes	Yes	Yes	Yes	Yes
Xueliang.1997 Historical and present status of the Asiatic black bear	Xueliang, X. (1997)	1997	Historical and present status of the Asiatic black bear in northeast China.	Scientific article	Their Biology and Management		53-55	English	Yes	Yes	Yes	Yes	Yes
Xueliang.1997 Historical and present status of the Asiatic black bear	Xueliang, X. (1997)	1997	Historical and present status of the Asiatic black bear in northeast China.	Scientific article	Their Biology and Management		53-55	English	Yes	Yes	Yes	Yes	Yes
Xueliang.1997 Historical and present status of the Asiatic black bear	Xueliang, X. (1997)	1997	Historical and present status of the Asiatic black bear in northeast China.	Scientific article	Their Biology and Management		53-55	English	Yes	Yes	Yes	Yes	Yes
Xueliang.1997 Historical and present status of the Asiatic black bear	Xueliang, X. (1997)	1997	Historical and present status of the Asiatic black bear in northeast China.	Scientific article	Their Biology and Management		53-55	English	Yes	Yes	Yes	Yes	Yes
Xueliang.1997 Historical and present status of the Asiatic black bear	Xueliang, X. (1997)	1997	Historical and present status of the Asiatic black bear in northeast China.	Scientific article	Their Biology and Management		53-55	English	Yes	Yes	Yes	Yes	Yes
Xueliang.1997 Historical and present status of the Asiatic black bear	Xueliang, X. (1997)	1997	Historical and present status of the Asiatic black bear in northeast China.	Scientific article	Their Biology and Management		53-55	English	Yes	Yes	Yes	Yes	Yes
Xueliang.1997 Historical and present status of the Asiatic black bear	Xueliang, X. (1997)	1997	Historical and present status of the Asiatic black bear in northeast China.	Scientific article	Their Biology and Management		53-55	English	Yes	Yes	Yes	Yes	Yes
Xueliang.1997 Historical and present status of the Asiatic black bear	Xueliang, X. (1997)	1997	Historical and present status of the Asiatic black bear in northeast China.	Scientific article	Their Biology and Management		53-55	English	Yes	Yes	Yes	Yes	Yes
Xueliang.1997 Historical and present status of the Asiatic black bear	Xueliang, X. (1997)	1997	Historical and present status of the Asiatic black bear in northeast China.	Scientific article	Their Biology and Management		53-55	English	Yes	Yes	Yes	Yes	Yes
Xueliang.1997 Historical and present status of the Asiatic black bear	Xueliang, X. (1997)	1997	Historical and present status of the Asiatic black bear in northeast China.	Scientific article	Their Biology and Management		53-55	English	Yes	Yes	Yes	Yes	Yes
Xueliang.1997 Historical and present status of the Asiatic black bear	Xueliang, X. (1997)	1997	Historical and present status of the Asiatic black bear in northeast China.	Scientific article	Their Biology and Management		53-55	English	Yes	Yes	Yes	Yes	Yes
Xueliang.1997 Historical and present status of the Asiatic black bear	Xueliang, X. (1997)	1997	Historical and present status of the Asiatic black bear in northeast China.	Scientific article	Their Biology and Management		53-55	English	Yes	Yes	Yes	Yes	Yes
Xueliang.1997 Historical and present status of the Asiatic black bear	Xueliang, X. (1997)	1997	Historical and present status of the Asiatic black bear in northeast China.	Scientific article	Their Biology and Management		53-55	English	Yes	Yes	Yes	Yes	Yes
Xueliang.1997 Historical and present status of the Asiatic black bear	Xueliang, X. (1997)	1997	Historical and present status of the Asiatic black bear in northeast China.	Scientific article	Their Biology and Management		53-55	English	Yes	Yes	Yes	Yes	Yes
Xueliang.1997 Historical and present status of the Asiatic black bear	Xueliang, X. (1997)	1997	Historical and present status of the Asiatic black bear in northeast China.	Scientific article	Their Biology and Management		53-55	English	Yes	Yes	Yes	Yes	Yes
Xueliang.1997 Historical and present status of the Asiatic black bear	Xueliang, X. (1997)	1997	Historical and present status of the Asiatic black bear in northeast China.	Scientific article	Their Biology and Management		53-55	English	Yes	Yes	Yes	Yes	Yes
Xueliang.1997 Historical and present status of the Asiatic black bear	Xueliang, X. (1997)	1997	Historical and present status of the Asiatic black bear in northeast China.	Scientific article	Their Biology and Management		53-55	English	Yes	Yes	Yes	Yes	Yes
Xueliang.1997 Historical and present status of the Asiatic black bear	Xueliang, X. (1997)	1997	Historical and present status of the Asiatic black bear in northeast China.	Scientific article	Their Biology and Management		53-55	English	Yes	Yes	Yes	Yes	Yes
Xueliang.1997 Historical and present status of the Asiatic black bear	Xueliang, X. (1997)	1997	Historical and present status of the Asiatic black bear in northeast China.	Scientific article	Their Biology and Management		53-55	English	Yes	Yes	Yes	Yes	Yes
Xueliang.1997 Historical and present status of the Asiatic black bear	Xueliang, X. (1997)	1997	Historical and present status of the Asiatic black bear in northeast China.	Scientific article	Their Biology and Management		53-55	English	Yes	Yes	Yes	Yes	Yes
Xueliang.1997 Historical and present status of the Asiatic black bear	Xueliang, X. (1997)	1997	Historical and present status of the Asiatic black bear in northeast China.	Scientific article	Their Biology and Management		53-55	English	Yes	Yes	Yes	Yes	Yes
Xueliang.1997 Historical and present status of the Asiatic black bear	Xueliang, X. (1997)	1997	Historical and present status of the Asiatic black bear in northeast China.	Scientific article	Their Biology and Management		53-55	English	Yes	Yes	Yes	Yes	Yes
Xueliang.1997 Historical and present status of the Asiatic black bear	Xueliang, X. (1997)	1997	Historical and present status of the Asiatic black bear in northeast China.	Scientific article	Their Biology and Management		53-55	English	Yes	Yes	Yes	Yes	Yes
Xueliang.1997 Historical and present status of the Asiatic black bear	Xueliang, X. (1997)	1997	Historical and present status of the Asiatic black bear in northeast China.	Scientific article	Their Biology and Management		53-55	English	Yes	Yes	Yes	Yes	Yes
Xueliang.1997 Historical and present status of the Asiatic black bear	Xueliang, X. (1997)	1997	Historical and present status of the Asiatic black bear in northeast China.	Scientific article	Their Biology and Management		53-55	English	Yes	Yes	Yes	Yes	Yes
Xueliang.1997 Historical and present status of the Asiatic black bear	Xueliang, X. (1997)	1997	Historical and present status of the Asiatic black bear in northeast China.	Scientific article	Their Biology and Management		53-55	English	Yes	Yes	Yes	Yes	Yes
Xueliang.1997 Historical and present status of the Asiatic black bear	Xueliang, X. (1997)	1997	Historical and present status of the Asiatic black bear in northeast China.	Scientific article	Their Biology and Management		53-55	English	Yes	Yes	Yes	Yes	Yes
Xueliang.1997 Historical and present status of the Asiatic black bear	Xueliang, X. (1997)	1997	Historical and present status of the Asiatic black bear in northeast China.	Scientific article	Their Biology and Management		53-55	English	Yes	Yes	Yes	Yes	Yes
Xueliang.1997 Historical and present status of the Asiatic black bear	Xueliang, X. (1997)	1997	Historical and present status of the Asiatic black bear in northeast China.	Scientific article	Their Biology and Management		53-55	English	Yes	Yes	Yes	Yes	Yes
Xueliang.1997 Historical and present status of the Asiatic black bear	Xueliang, X. (1997)	1997	Historical and present status of the Asiatic black bear in northeast China.	Scientific article	Their Biology and Management		53-55	English	Yes	Yes	Yes	Yes	Yes
Xueliang.1997 Historical and present status of the Asiatic black bear	Xueliang, X. (1997)	1997	Historical and present status of the Asiatic black bear in northeast China.	Scientific article	Their Biology and Management		53-55	English	Yes	Yes	Yes	Yes	Yes
Xueliang.1997 Historical and present status of the Asiatic black bear	Xueliang, X. (1997)	1997	Historical and present status of the Asiatic black bear in northeast China.	Scientific article	Their Biology and Management		53-55	English	Yes	Yes	Yes	Yes	Yes
Xueliang.1997 Historical and present status of the Asiatic black bear	Xueliang, X. (1997)	1997	Historical and present status of the Asiatic black bear in northeast China.	Scientific article	Their Biology and Management		53-55	English	Yes	Yes	Yes	Yes	Yes
Xueliang.1997 Historical and present status of the Asiatic black bear	Xueliang, X. (1997)	1997	Historical and present status of the Asiatic black bear in northeast China.	Scientific article	Their Biology and Management		53-55	English	Yes	Yes	Yes	Yes	Yes
Xueliang.1997 Historical and present status of the Asiatic black bear	Xueliang, X. (1997)	1997	Historical and present status of the Asiatic black bear in northeast China.	Scientific article	Their Biology and Management		53-55	English	Yes	Yes	Yes	Yes	Yes
Xueliang.1997 Historical and present status of the Asiatic black bear	Xueliang, X. (1997)	1997	Historical and present status of the Asiatic black bear in northeast China.	Scientific article	Their Biology and Management		53-55	English	Yes	Yes	Yes	Yes	Yes
Xueliang.1997 Historical and present status of the Asiatic black bear	Xueliang, X. (1997)	1997	Historical and present status of the Asiatic black bear in northeast China.	Scientific article	Their Biology and Management		53-55	English	Yes	Yes	Yes	Yes	Yes
Xueliang.1997 Historical and present status of the Asiatic black bear	Xueliang, X. (1997)	1997	Historical and present status of the Asiatic black bear in northeast China.	Scientific article	Their Biology and Management		53-55	English	Yes	Yes	Yes	Yes	Yes
Xueliang.1997 Historical and present status of the Asiatic black bear	Xueliang, X. (1997)	1997	Historical and present status of the Asiatic black bear in northeast China.	Scientific article	Their Biology and Management		53-55	English	Yes	Yes	Yes	Yes	Yes
Xueliang.1997 Historical and present status of the Asiatic black bear	Xueliang, X. (1997)	1997	Historical and present status of the Asiatic black bear in northeast China.	Scientific article	Their Biology and Management		53-55	English	Yes	Yes	Yes	Yes	Yes
Xueliang.1997 Historical and present status of the Asiatic black bear	Xueliang, X. (1997)	1997	Historical and present status of the Asiatic black bear in northeast China.	Scientific article	Their Biology and Management		53-55	English	Yes	Yes	Yes	Yes	Yes
Nayeri.2016 Fate of Orphaned Bears	Nayeri, D., & Mohammadi, A. (2016)	2016	Fate of Orphaned Bears in Iran.	News	International Bear News	1	1-2	English	Yes	Yes	Yes	Yes	Yes
Nayeri.2016 Fate of Orphaned Bears	Nayeri, D., & Mohammadi, A. (2016)	2016	Fate of Orphaned Bears in Iran.	News	International Bear News	1	1-2	English	Yes	Yes	Yes	Yes	Yes
Rastgoo.2022 Challenges of Human-Bear Conflict	Rastgoo, R. (2022).	2022	Challenges of Human-Bear Conflict Management: Case Studies from Iran.	news	International Bear News	3	21–22	English	Yes	Yes	Yes	Yes	Yes
Rastgoo.2022 Challenges of Human-Bear Conflict	Rastgoo, R. (2022).	2022	Challenges of Human-Bear Conflict Management: Case Studies from Iran.	news	International Bear News	3	21–22	English	Yes	Yes	Yes	Yes	Yes
Rastgoo.2022 Challenges of Human-Bear Conflict	Rastgoo, R. (2022).	2022	Challenges of Human-Bear Conflict Management: Case Studies from Iran.	news	International Bear News	3	21–22	English	Yes	Yes	Yes	Yes	Yes
Reid.1991 Ecology of the Asiatic black bear	Reid, D., Jiang, M., Teng, Q., Qin, Z., & Hu, J. (1991)	1991	Ecology of the Asiatic black bear (Ursus thibetanus) in Sichuan, China.	Scientific article	Mammalia		221-238	English	Yes	Yes	Yes	Yes	Yes
Fahimi.2011 Camera traps reveal use of caves by Asiatic black bears	Fahimi, H., Yusefi, G. H., Madjdzadeh, S. M., Damangir, A. A., Sehhatisabet, M. E., & Khalatbari, L. (2011).	2011	Camera traps reveal use of caves by Asiatic black bears (Ursus thibetanus gedrosianus)(Mammalia: Ursidae) in southeastern Iran.	Scientific article	Journal of natural history	37-38	2363-2373	English	Yes	Yes	Yes	Yes	Yes
Fahimi.2011 Camera traps reveal use of caves by Asiatic black bears	Fahimi, H., Yusefi, G. H., Madjdzadeh, S. M., Damangir, A. A., Sehhatisabet, M. E., & Khalatbari, L. (2011).	2011	Camera traps reveal use of caves by Asiatic black bears (Ursus thibetanus gedrosianus)(Mammalia: Ursidae) in southeastern Iran.	Scientific article	Journal of natural history	37-38	2363-2373	English	Yes	Yes	Yes	Yes	Yes
Fahimi.2011 Camera traps reveal use of caves by Asiatic black bears	Fahimi, H., Yusefi, G. H., Madjdzadeh, S. M., Damangir, A. A., Sehhatisabet, M. E., & Khalatbari, L. (2011).	2011	Camera traps reveal use of caves by Asiatic black bears (Ursus thibetanus gedrosianus)(Mammalia: Ursidae) in southeastern Iran.	Scientific article	Journal of natural history	37-38	2363-2373	English	Yes	Yes	Yes	Yes	Yes
Fahimi.2011 Camera traps reveal use of caves by Asiatic black bears	Fahimi, H., Yusefi, G. H., Madjdzadeh, S. M., Damangir, A. A., Sehhatisabet, M. E., & Khalatbari, L. (2011).	2011	Camera traps reveal use of caves by Asiatic black bears (Ursus thibetanus gedrosianus)(Mammalia: Ursidae) in southeastern Iran.	Scientific article	Journal of natural history	37-38	2363-2373	English	Yes	Yes	Yes	Yes	Yes
Shen.2021 Using an integrative mapping approach to identify the distribution range	Shen, Y., Liu, M., Wang, D., Shen, X., & Li, S. (2021)	2021	Using an integrative mapping approach to identify the distribution range and conservation needs of a large threatened mammal, the Asiatic black bear, in China	Scientific article	Global Ecology and Conservation		1-10	English	Yes	Yes	Yes	Yes	Yes
Shen.2021 Using an integrative mapping approach to identify the distribution range	Shen, Y., Liu, M., Wang, D., Shen, X., & Li, S. (2021)	2021	Using an integrative mapping approach to identify the distribution range and conservation needs of a large threatened mammal, the Asiatic black bear, in China	Scientific article	Global Ecology and Conservation		1-10	English	Yes	Yes	Yes	Yes	Yes
Shen.2021 Using an integrative mapping approach to identify the distribution range	Shen, Y., Liu, M., Wang, D., Shen, X., & Li, S. (2021)	2021	Using an integrative mapping approach to identify the distribution range and conservation needs of a large threatened mammal, the Asiatic black bear, in China	Scientific article	Global Ecology and Conservation		1-10	English	Yes	Yes	Yes	Yes	Yes
Shen.2021 Using an integrative mapping approach to identify the distribution range	Shen, Y., Liu, M., Wang, D., Shen, X., & Li, S. (2021)	2021	Using an integrative mapping approach to identify the distribution range and conservation needs of a large threatened mammal, the Asiatic black bear, in China	Scientific article	Global Ecology and Conservation		1-10	English	Yes	Yes	Yes	Yes	Yes
Shen.2021 Using an integrative mapping approach to identify the distribution range	Shen, Y., Liu, M., Wang, D., Shen, X., & Li, S. (2021)	2021	Using an integrative mapping approach to identify the distribution range and conservation needs of a large threatened mammal, the Asiatic black bear, in China	Scientific article	Global Ecology and Conservation		1-10	English	Yes	Yes	Yes	Yes	Yes
Shen.2021 Using an integrative mapping approach to identify the distribution range	Shen, Y., Liu, M., Wang, D., Shen, X., & Li, S. (2021)	2021	Using an integrative mapping approach to identify the distribution range and conservation needs of a large threatened mammal, the Asiatic black bear, in China	Scientific article	Global Ecology and Conservation		1-10	English	Yes	Yes	Yes	Yes	Yes
Shen.2021 Using an integrative mapping approach to identify the distribution range	Shen, Y., Liu, M., Wang, D., Shen, X., & Li, S. (2021)	2021	Using an integrative mapping approach to identify the distribution range and conservation needs of a large threatened mammal, the Asiatic black bear, in China	Scientific article	Global Ecology and Conservation		1-10	English	Yes	Yes	Yes	Yes	Yes
Shen.2021 Using an integrative mapping approach to identify the distribution range	Shen, Y., Liu, M., Wang, D., Shen, X., & Li, S. (2021)	2021	Using an integrative mapping approach to identify the distribution range and conservation needs of a large threatened mammal, the Asiatic black bear, in China	Scientific article	Global Ecology and Conservation		1-10	English	Yes	Yes	Yes	Yes	Yes
Shen.2021 Using an integrative mapping approach to identify the distribution range	Shen, Y., Liu, M., Wang, D., Shen, X., & Li, S. (2021)	2021	Using an integrative mapping approach to identify the distribution range and conservation needs of a large threatened mammal, the Asiatic black bear, in China	Scientific article	Global Ecology and Conservation		1-10	English	Yes	Yes	Yes	Yes	Yes
Morovati.2020 Accessing habitat suitability and connectivity for the westernmost	Morovati, M., Karami, P., & Bahadori Amjas, F. (2020)	2020	Accessing habitat suitability and connectivity for the westernmost population of Asian black bear (Ursus thibetanus gedrosianus, Blanford, 1877) based on climate changes scenarios in Iran	Scientific article	PloS one	11	1-22	English	Yes	Yes	Yes	Yes	Yes
Morovati.2020 Accessing habitat suitability and connectivity for the westernmost	Morovati, M., Karami, P., & Bahadori Amjas, F. (2020)	2020	Accessing habitat suitability and connectivity for the westernmost population of Asian black bear (Ursus thibetanus gedrosianus, Blanford, 1877) based on climate changes scenarios in Iran	Scientific article	PloS one	11	1-22	English	Yes	Yes	Yes	Yes	Yes
Morovati.2020 Accessing habitat suitability and connectivity for the westernmost	Morovati, M., Karami, P., & Bahadori Amjas, F. (2020)	2020	Accessing habitat suitability and connectivity for the westernmost population of Asian black bear (Ursus thibetanus gedrosianus, Blanford, 1877) based on climate changes scenarios in Iran	Scientific article	PloS one	11	1-22	English	Yes	Yes	Yes	Yes	Yes
Morovati.2020 Accessing habitat suitability and connectivity for the westernmost	Morovati, M., Karami, P., & Bahadori Amjas, F. (2020)	2020	Accessing habitat suitability and connectivity for the westernmost population of Asian black bear (Ursus thibetanus gedrosianus, Blanford, 1877) based on climate changes scenarios in Iran	Scientific article	PloS one	11	1-22	English	Yes	Yes	Yes	Yes	Yes
Morovati.2020 Accessing habitat suitability and connectivity for the westernmost	Morovati, M., Karami, P., & Bahadori Amjas, F. (2020)	2020	Accessing habitat suitability and connectivity for the westernmost population of Asian black bear (Ursus thibetanus gedrosianus, Blanford, 1877) based on climate changes scenarios in Iran	Scientific article	PloS one	11	1-22	English	Yes	Yes	Yes	Yes	Yes
Morovati.2020 Accessing habitat suitability and connectivity for the westernmost	Morovati, M., Karami, P., & Bahadori Amjas, F. (2020)	2020	Accessing habitat suitability and connectivity for the westernmost population of Asian black bear (Ursus thibetanus gedrosianus, Blanford, 1877) based on climate changes scenarios in Iran	Scientific article	PloS one	11	1-22	English	Yes	Yes	Yes	Yes	Yes
Morovati.2020 Accessing habitat suitability and connectivity for the westernmost	Morovati, M., Karami, P., & Bahadori Amjas, F. (2020)	2020	Accessing habitat suitability and connectivity for the westernmost population of Asian black bear (Ursus thibetanus gedrosianus, Blanford, 1877) based on climate changes scenarios in Iran	Scientific article	PloS one	11	1-22	English	Yes	Yes	Yes	Yes	Yes
Morovati.2020 Accessing habitat suitability and connectivity for the westernmost	Morovati, M., Karami, P., & Bahadori Amjas, F. (2020)	2020	Accessing habitat suitability and connectivity for the westernmost population of Asian black bear (Ursus thibetanus gedrosianus, Blanford, 1877) based on climate changes scenarios in Iran	Scientific article	PloS one	11	1-22	English	Yes	Yes	Yes	Yes	Yes
Morovati.2020 Accessing habitat suitability and connectivity for the westernmost	Morovati, M., Karami, P., & Bahadori Amjas, F. (2020)	2020	Accessing habitat suitability and connectivity for the westernmost population of Asian black bear (Ursus thibetanus gedrosianus, Blanford, 1877) based on climate changes scenarios in Iran	Scientific article	PloS one	11	1-22	English	Yes	Yes	Yes	Yes	Yes
Morovati.2020 Accessing habitat suitability and connectivity for the westernmost	Morovati, M., Karami, P., & Bahadori Amjas, F. (2020)	2020	Accessing habitat suitability and connectivity for the westernmost population of Asian black bear (Ursus thibetanus gedrosianus, Blanford, 1877) based on climate changes scenarios in Iran	Scientific article	PloS one	11	1-22	English	Yes	Yes	Yes	Yes	Yes
Morovati.2020 Accessing habitat suitability and connectivity for the westernmost	Morovati, M., Karami, P., & Bahadori Amjas, F. (2020)	2020	Accessing habitat suitability and connectivity for the westernmost population of Asian black bear (Ursus thibetanus gedrosianus, Blanford, 1877) based on climate changes scenarios in Iran	Scientific article	PloS one	11	1-22	English	Yes	Yes	Yes	Yes	Yes
Morovati.2020 Accessing habitat suitability and connectivity for the westernmost	Morovati, M., Karami, P., & Bahadori Amjas, F. (2020)	2020	Accessing habitat suitability and connectivity for the westernmost population of Asian black bear (Ursus thibetanus gedrosianus, Blanford, 1877) based on climate changes scenarios in Iran	Scientific article	PloS one	11	1-22	English	Yes	Yes	Yes	Yes	Yes
Morovati.2020 Accessing habitat suitability and connectivity for the westernmost	Morovati, M., Karami, P., & Bahadori Amjas, F. (2020)	2020	Accessing habitat suitability and connectivity for the westernmost population of Asian black bear (Ursus thibetanus gedrosianus, Blanford, 1877) based on climate changes scenarios in Iran	Scientific article	PloS one	11	1-22	English	Yes	Yes	Yes	Yes	Yes
Morovati.2020 Accessing habitat suitability and connectivity for the westernmost	Morovati, M., Karami, P., & Bahadori Amjas, F. (2020)	2020	Accessing habitat suitability and connectivity for the westernmost population of Asian black bear (Ursus thibetanus gedrosianus, Blanford, 1877) based on climate changes scenarios in Iran	Scientific article	PloS one	11	1-22	English	Yes	Yes	Yes	Yes	Yes
Morovati.2020 Accessing habitat suitability and connectivity for the westernmost	Morovati, M., Karami, P., & Bahadori Amjas, F. (2020)	2020	Accessing habitat suitability and connectivity for the westernmost population of Asian black bear (Ursus thibetanus gedrosianus, Blanford, 1877) based on climate changes scenarios in Iran	Scientific article	PloS one	11	1-22	English	Yes	Yes	Yes	Yes	Yes
Morovati.2020 Accessing habitat suitability and connectivity for the westernmost	Morovati, M., Karami, P., & Bahadori Amjas, F. (2020)	2020	Accessing habitat suitability and connectivity for the westernmost population of Asian black bear (Ursus thibetanus gedrosianus, Blanford, 1877) based on climate changes scenarios in Iran	Scientific article	PloS one	11	1-22	English	Yes	Yes	Yes	Yes	Yes
Morovati.2020 Accessing habitat suitability and connectivity for the westernmost	Morovati, M., Karami, P., & Bahadori Amjas, F. (2020)	2020	Accessing habitat suitability and connectivity for the westernmost population of Asian black bear (Ursus thibetanus gedrosianus, Blanford, 1877) based on climate changes scenarios in Iran	Scientific article	PloS one	11	1-22	English	Yes	Yes	Yes	Yes	Yes
Morovati.2020 Accessing habitat suitability and connectivity for the westernmost	Morovati, M., Karami, P., & Bahadori Amjas, F. (2020)	2020	Accessing habitat suitability and connectivity for the westernmost population of Asian black bear (Ursus thibetanus gedrosianus, Blanford, 1877) based on climate changes scenarios in Iran	Scientific article	PloS one	11	1-22	English	Yes	Yes	Yes	Yes	Yes
Morovati.2020 Accessing habitat suitability and connectivity for the westernmost	Morovati, M., Karami, P., & Bahadori Amjas, F. (2020)	2020	Accessing habitat suitability and connectivity for the westernmost population of Asian black bear (Ursus thibetanus gedrosianus, Blanford, 1877) based on climate changes scenarios in Iran	Scientific article	PloS one	11	1-22	English	Yes	Yes	Yes	Yes	Yes
Morovati.2020 Accessing habitat suitability and connectivity for the westernmost	Morovati, M., Karami, P., & Bahadori Amjas, F. (2020)	2020	Accessing habitat suitability and connectivity for the westernmost population of Asian black bear (Ursus thibetanus gedrosianus, Blanford, 1877) based on climate changes scenarios in Iran	Scientific article	PloS one	11	1-22	English	Yes	Yes	Yes	Yes	Yes
Morovati.2020 Accessing habitat suitability and connectivity for the westernmost	Morovati, M., Karami, P., & Bahadori Amjas, F. (2020)	2020	Accessing habitat suitability and connectivity for the westernmost population of Asian black bear (Ursus thibetanus gedrosianus, Blanford, 1877) based on climate changes scenarios in Iran	Scientific article	PloS one	11	1-22	English	Yes	Yes	Yes	Yes	Yes
Morovati.2020 Accessing habitat suitability and connectivity for the westernmost	Morovati, M., Karami, P., & Bahadori Amjas, F. (2020)	2020	Accessing habitat suitability and connectivity for the westernmost population of Asian black bear (Ursus thibetanus gedrosianus, Blanford, 1877) based on climate changes scenarios in Iran	Scientific article	PloS one	11	1-22	English	Yes	Yes	Yes	Yes	Yes
Morovati.2020 Accessing habitat suitability and connectivity for the westernmost	Morovati, M., Karami, P., & Bahadori Amjas, F. (2020)	2020	Accessing habitat suitability and connectivity for the westernmost population of Asian black bear (Ursus thibetanus gedrosianus, Blanford, 1877) based on climate changes scenarios in Iran	Scientific article	PloS one	11	1-22	English	Yes	Yes	Yes	Yes	Yes
Trent.2010 Ecology, habitat use, and conservation of Asiatic black bears	Trent, J. A. (2010)	2010	Ecology, habitat use, and conservation of Asiatic black bears in the Min mountains of Sichuan province, China	Scientific article	Doctoral dissertation, Virginia Tech		1-155	English	Yes	Yes	Yes	Yes	Yes
Trent.2010 Ecology, habitat use, and conservation of Asiatic black bears	Trent, J. A. (2010)	2010	Ecology, habitat use, and conservation of Asiatic black bears in the Min mountains of Sichuan province, China	Scientific article	Doctoral dissertation, Virginia Tech		1-155	English	Yes	Yes	Yes	Yes	Yes
Trent.2010 Ecology, habitat use, and conservation of Asiatic black bears	Trent, J. A. (2010)	2010	Ecology, habitat use, and conservation of Asiatic black bears in the Min mountains of Sichuan province, China	Scientific article	Doctoral dissertation, Virginia Tech		1-155	English	Yes	Yes	Yes	Yes	Yes
Su.2021 Mapping habitat suitability for Asiatic black bear	Su, H., Bista, M., & Li, M. (2021).	2021	Mapping habitat suitability for Asiatic black bear and red panda in Makalu Barun National Park of Nepal from Maxent and GARP models.	Scientific Reports	Scientific Reports ,Nature	1	1-14	English	Yes	Yes	Yes	Yes	Yes
Ullah.2021 Habitat selection by Asiatic black bear	Ullah, Z., Mahmood, S., Iqbal, Z., Khan, J., Akhtar, N., Khan, M. A., ... & Yasmin, S. (2021).	2021	Habitat selection by Asiatic black bear (Ursus thibetanus) in Siran and Kaghan Valleys, Pakistan.	Scientific article	Brazilian Journal of Biology		1-14	English	Yes	Yes	Yes	Yes	Yes
Jien.2023 The status of bears	Jien, Gong & Harris, Richard. (2023).	2023	The status of bears in China: country report	Scientific Reports			1-16	English	Yes	Yes	Yes	Yes	Yes
MSU Mammalogy.1958	MSU Mammalogy, Ornithology and Vertebrate Paleontology Collections		Abraczinskas L (2016). MSU Mammalogy, Ornithology and Vertebrate Paleontology Collections. Version 8.1. Michigan State University Museum. Occurrence dataset https://doi.org/10.15468/xypr72 accessed via GBIF.org on 2023-06-05. https://www.gbif.org/occurrence/919445129	Website	Publisher Michigan State University Museum
Waseem.2011 Assessment Report On Asiatic Black Bear	Waseem, M., & Ali, A.	2011	Assessment Report On Asiatic Black Bear (Ursus theibetanus)-Human Conflict in District Mansehra	Scientific Reports	Research Gate		1-19	English	Yes	Yes	Yes	Yes	Yes
Waseem.2011 Assessment Report On Asiatic Black Bear	Waseem, M., & Ali, A.	2011	Assessment Report On Asiatic Black Bear (Ursus theibetanus)-Human Conflict in District Mansehra	Scientific Reports	Research Gate		1-19	English	Yes	Yes	Yes	Yes	Yes
Waseem.2011 Assessment Report On Asiatic Black Bear	Waseem, M., & Ali, A.	2011	Assessment Report On Asiatic Black Bear (Ursus theibetanus)-Human Conflict in District Mansehra	Scientific Reports	Research Gate		1-19	English	Yes	Yes	Yes	Yes	Yes
Waseem.2011 Assessment Report On Asiatic Black Bear	Waseem, M., & Ali, A.	2011	Assessment Report On Asiatic Black Bear (Ursus theibetanus)-Human Conflict in District Mansehra	Scientific Reports	Research Gate		1-19	English	Yes	Yes	Yes	Yes	Yes
Waseem.2011 Assessment Report On Asiatic Black Bear	Waseem, M., & Ali, A.	2011	Assessment Report On Asiatic Black Bear (Ursus theibetanus)-Human Conflict in District Mansehra	Scientific Reports	Research Gate		1-19	English	Yes	Yes	Yes	Yes	Yes
Waseem.2011 Assessment Report On Asiatic Black Bear	Waseem, M., & Ali, A.	2011	Assessment Report On Asiatic Black Bear (Ursus theibetanus)-Human Conflict in District Mansehra	Scientific Reports	Research Gate		1-19	English	Yes	Yes	Yes	Yes	Yes
Waseem.2011 Assessment Report On Asiatic Black Bear	Waseem, M., & Ali, A.	2011	Assessment Report On Asiatic Black Bear (Ursus theibetanus)-Human Conflict in District Mansehra	Scientific Reports	Research Gate		1-19	English	Yes	Yes	Yes	Yes	Yes
Waseem.2011 Assessment Report On Asiatic Black Bear	Waseem, M., & Ali, A.	2011	Assessment Report On Asiatic Black Bear (Ursus theibetanus)-Human Conflict in District Mansehra	Scientific Reports	Research Gate		1-19	English	Yes	Yes	Yes	Yes	Yes
Waseem.2011 Assessment Report On Asiatic Black Bear	Waseem, M., & Ali, A.	2011	Assessment Report On Asiatic Black Bear (Ursus theibetanus)-Human Conflict in District Mansehra	Scientific Reports	Research Gate		1-19	English	Yes	Yes	Yes	Yes	Yes
Waseem.2011 Assessment Report On Asiatic Black Bear	Waseem, M., & Ali, A.	2011	Assessment Report On Asiatic Black Bear (Ursus theibetanus)-Human Conflict in District Mansehra	Scientific Reports	Research Gate		1-19	English	Yes	Yes	Yes	Yes	Yes
Waseem.2011 Assessment Report On Asiatic Black Bear	Waseem, M., & Ali, A.	2011	Assessment Report On Asiatic Black Bear (Ursus theibetanus)-Human Conflict in District Mansehra	Scientific Reports	Research Gate		1-19	English	Yes	Yes	Yes	Yes	Yes
Waseem.2011 Assessment Report On Asiatic Black Bear	Waseem, M., & Ali, A.	2011	Assessment Report On Asiatic Black Bear (Ursus theibetanus)-Human Conflict in District Mansehra	Scientific Reports	Research Gate		1-19	English	Yes	Yes	Yes	Yes	Yes
Waseem.2011 Assessment Report On Asiatic Black Bear	Waseem, M., & Ali, A.	2011	Assessment Report On Asiatic Black Bear (Ursus theibetanus)-Human Conflict in District Mansehra	Scientific Reports	Research Gate		1-19	English	Yes	Yes	Yes	Yes	Yes
UAM Mammal Collection.1958	UAM Mammal Collection (Arctos)	1985	https://www.gbif.org/occurrence/897021518	Gbif.org	University of Alaska Museum of the North			English	No	No	Yes	Yes	Yes
Heude.1999 iNaturalist Research-grade Observations	Heude, 1901	1999	https://www.gbif.org/occurrence/3925418914	Gbif.org	iNaturalist.org			English	No	No	Yes	Yes	Yes
Heude.1918 Museum of Comparative Zoology	Heude, 1901	1918	https://www.gbif.org/occurrence/476820690	Gbif.org	Museum of Comparative Zoology, Harvard University.			English	No	No	Yes	Yes	Yes
Heude.1908 Museum of Comparative Zoology	Heude, 1901	1908	https://www.gbif.org/occurrence/476840563	Gbif.org	Museum of Comparative Zoology, Harvard University.			English	No	No	Yes	Yes	Yes
Pocock, 1932 Museum of Comparative Zoology	Pocock, 1932	1826	https://www.gbif.org/occurrence/476840587	Gbif.org	Museum of Comparative Zoology, Harvard University.			English	No	No	Yes	Yes	Yes
Heude.1939 Museum of Comparative Zoology	Heude, 1901	1939	https://www.gbif.org/occurrence/476850240	Gbif.org	Museum of Comparative Zoology, Harvard University.			English	No	No	Yes	Yes	Yes
Heude.1940 Museum of Comparative Zoology	Heude, 1901	1940	https://www.gbif.org/occurrence/476859890	Gbif.org	Museum of Comparative Zoology, Harvard University.			English	No	No	Yes	Yes	Yes
naturgucker.2018	naturgucker.2018	2018	https://www.gbif.org/occurrence/2331344403	Gbif.org	naturgucker			English	No	No	Yes	Yes	Yes
iNaturalist.org.2023	iNaturalist Research-grade Observations	2023	https://www.gbif.org/occurrence/4039141224	Gbif.org	iNaturalist Research-grade Observations			English	No	No	Yes	Yes	Yes
iNaturalist.org.2023	iNaturalist Research-grade Observations	2023	https://www.gbif.org/occurrence/4096445222	Gbif.org	iNaturalist Research-grade Observations			English	No	No	Yes	Yes	Yes
iNaturalist.org.2004	iNaturalist Research-grade Observations	2004	https://www.gbif.org/occurrence/4011699283	Gbif.org	iNaturalist Research-grade Observations			English	No	No	Yes	Yes	Yes
Heude, 1901)	iNaturalist Research-grade Observations	2022	https://www.gbif.org/occurrence/3466379380	Gbif.org	iNaturalist Research-grade Observations			English	No	No	Yes	Yes	Yes
iNaturalist.org.2022	iNaturalist Research-grade Observations	2022	https://www.gbif.org/occurrence/3915338062	Gbif.org	iNaturalist Research-grade Observations			English	No	No	Yes	Yes	Yes

## Sheet: Distribution Data
ID	source (reference)		location					dates				type of evidence										Ecological Data
		Asiatic Black Bear	country(s)	site name(s)	lat	long	confirmed presence	up to	cp.aca	unconfirmed	hunting	hunting info	sighting	sighting info	local folk	Fossil	Specimen	Specimen Info	Human Bear Conflict	Human Bear Conflict Info	habitat type	Habitat Info	Wallow	wallow info	diet	diet info	frugivory	frugivory info	Scats	Scat info	others
1	Ecological Information,2021		Pakistan	Hindu Kush Himalaya	36°53'32.00"N	73°15'48.00"E					No		No
2	Environmental Science and Population Research,2021	17,000 to 47,000	China	Qinling Mountains	33° 9'15.99"N	106°17'27.05"E				17,000-47,000	No		No									habitat Loss due to new roads			Omnivore	fruits,acrons,seeds autumn fruits and acrons	Yes	Fruit and mast particulary acrons
3	Diversity and Distributions,2009		China	Sichuan Province	30°39'3.21"N	104° 4'32.60"E																			Omnivore
4	Pakistan Journal of Zoology,2020	66	Pakistan	Manshera District	34°19'43.94"N	73°11'52.80"E	66			109	Yes		yes	74 Livestock killed by asiatic black bear	34% population increase										Omnivore
5	Pakistan Journal of Zoology,2020	1	Pakistan	Kund Jaboori	34°37'1.26"N	73°17'46.00"E	1																		Omnivore
6	Pakistan Journal of Zoology,2020	4	Pakistan	Banda Gesach Punjol	34°37'28.08"N	73°17'38.28"E	4																		Omnivore
7	Pakistan Journal of Zoology,2020	10	Pakistan	Jabar Devli	34°40'54.45"N	73°18'37.14"E	10																		Omnivore
8	Pakistan Journal of Zoology,2020	12	Pakistan	Kaiwai	34 38 45.3	073 31 02.4	12																		Omnivore
9	Pakistan Journal of Zoology,2020	5	Pakistan	Paris Jabra	34°40'45.38"N	73°25'56.72"E	5																		Omnivore
10	Pakistan Journal of Zoology,2020	2	Pakistan	Paris MRF	34°40'35.83"N	73°25'58.08"E	2																		Omnivore
11	Pakistan Journal of Zoology,2020	4	Pakistan	Nadi	34°39'3.65"N	73°21'38.88"E	4																		Omnivore
12	Pakistan Journal of Zoology,2020	3	Pakistan	Hungrai	34°39'16.98"N	73°23'41.12"E	3																		Omnivore
13	Pakistan Journal of Zoology,2020	2	Pakistan	Ganool	34°35'7.28"N	73°25'16.02"E	2																		Omnivore
14	Pakistan Journal of Zoology,2020	1	Pakistan	Sharan	34°40'41.29"N	73°26'9.57"E	2																		Omnivore
15	Pakistan Journal of Zoology,2020	4	Pakistan	Boonja Kaiwai	34°32'36.82"N	73°20'47.31"E	1																		Omnivore
16	Pakistan Journal of Zoology,2020	3	Pakistan	Shadal Jabar devi	31°58'20.58"N	70°56'22.05"E	3																		Omnivore
17	Pakistan Journal of Zoology,2022		Pakistan	AJ&K	33°51'31.32"N	73°46'51.72"E																alpine scrub,watercourses,high-temperature zone colder region			Omnivore
18	Brazilian Journal of Biology,2022		Pakistan	AJ&K	33°51'31.32"N	73°46'51.72"E													Yes	Crop Damage,September to earlier November.	temperate forests	rich in biodiversity,gentle and steep mountains, rising higher to the north			Omnivore	more damage to maize crop
19	Wildlife Institute of India,2013	389	India	Dachigam National Park,Kashmir	34° 8'13.19"N	75° 2'15.94"E				389	Yes	skins, paws and gall bladders										Pine forest,Oak plantation,Temperate grassland and scrub land,Mid-temperate forest,Riverine forest,Low temperate pine mixed forest in Dachigam National Park.			Omnivore	fruits leaf material, grasses, insects	Yes	Fruits
20	Understanding Asian Bears to Secure Their Future,(2006)		China	Min Mountains of Sichuan Province	33°38'17.30"N	103°36'2.32"E																			Omnivore		No
21	Ethology Ecology & Evolution,2018		Pakistan	Kaghan Valley, Mansehra District,KPK	34°32'27.86"N	73°21'0.16"E
22	Biological Conservation, 2011		China	Sichuan Province	30°39'3.21"N	104° 4'32.60"E					Yes	bear gall bladders and paws	Yes	228 residents
23	Global Ecology and Conservation		Pakistan	Kaghan and Siran valleys,KPK	34°36'2.52"N	73°15'48.06"E
24	Ecological Research (2003)		Japan	Tochimoto area of the Chichibu University Forest at the University of Tokyo	35°59'18.67"N	139° 4'48.59"E																			Omnivore	Nuts,Acorns	No
25	Journal of the Bombay Natural History Society (2007)	5400-6750	India	Jammu and Kashmir	33°12'20.34"N	75°20'8.35"E	3000				Yes	Fairly Common	Yes	Faeces , Feeding, Resting,Signs,Tracks
26	Journal of the Bombay Natural History Society (2007)	5400-6750	India	Himachal Pardash	32° 1'43.79"N	77°34'3.15"E	3000				Yes	Fairly Common	Yes	Faeces , Feeding, Resting,Signs,Tracks
27	Journal of the Bombay Natural History Society (2007)	5400-6750	India	West Bengal	29°58'21.12"N	79° 1'29.56"E	3000				Yes	Rare	Yes	Faeces , Feeding, Resting,Signs,Tracks
28	Journal of the Bombay Natural History Society (2007)	5400-6750	India	Uttarakhand	22°48'8.59"N	87°52'19.77"E	3000				Yes	Fairly Common	Yes	Faeces , Feeding, Resting,Signs,Tracks
29	Journal of the Bombay Natural History Society (2007)	5400-6750	India	Sikkim	27°16'21.77"N	88°25'18.34"E	3000				Yes	Rare	Yes	Faeces , Feeding, Resting,Signs,Tracks
30	Journal of the Bombay Natural History Society (2007)	5400-6750	India	Arunachal Pradesh	28° 1'36.11"N	94°42'59.90"E	3000				Yes	Common	Yes	Faeces , Feeding, Resting,Signs,Tracks
31	Journal of the Bombay Natural History Society (2007)	5400-6750	India	Meghalaya	25°21'49.51"N	91°21'58.38"E	3000				Yes	Very Rare	Yes	Faeces , Feeding, Resting,Signs,Tracks
32	Journal of the Bombay Natural History Society (2007)	5400-6750	India	Orchards	34° 8'29.60"N	74°24'9.93"E	3000				Yes	Rare	Yes	Faeces , Feeding, Resting,Signs,Tracks
33	Journal of the Bombay Natural History Society (2007)	5400-6750	India	NorthEast India	25°33'25.59"N	93°14'52.72"E	3000				Yes	Rare	Yes	Faeces , Feeding, Resting,Signs,Tracks
34	Journal of the Bombay Natural History Society (2007)	5400-6750	India	Assam	26° 3'21.13"N	92°56'15.27"E	3000				Yes	Very Rare	Yes	Faeces , Feeding, Resting,Signs,Tracks
35	Journal of the Bombay Natural History Society (2007)	5400-6750	India	Mizoram	23° 4'10.86"N	92°56'35.33"E	3000				Yes	Very Rare	Yes	Faeces , Feeding, Resting,Signs,Tracks
36	Journal of the Bombay Natural History Society (2007)	5400-6750	India	Tripura	23°31'3.61"N	91°40'42.56"E	3000				Yes	Occassional	Yes	Faeces , Feeding, Resting,Signs,Tracks
37	Journal of the Bombay Natural History Society (2007)	5400-6750	India	Manipur	24°37'9.36"N	93°54'22.57"E	3000					Rare	Yes	Faeces , Feeding, Resting,Signs,Tracks
38	Journal of the Bombay Natural History Society (2007)	5400-6750	India	Nagaland	26° 6'34.21"N	94°34'4.91"E	3000					Fairly Common	Yes	Faeces , Feeding, Resting,Signs,Tracks
39	Journal of the Bombay Natural History Society (2007)	5400-6750	India	Eastward from Arunachal Pradesh to Sikkim	28°14'35.72"N	84° 8'46.37"E	3000						Yes	Faeces , Feeding, Resting,Signs,Tracks
40	Journal of the Bombay Natural History Society (2007)	5400-6750	India	Eastward from Sikkim to Arunachal Pradesh	27°24'45.38"N	90°27'41.41"E	3000						Yes	Faeces , Feeding, Resting,Signs,Tracks
41	Sign Survey Report,2011	34	Pakistan	Mansehra KPK	34°19'43.94"N	73°11'52.80"E				34 (1992)			Yes	different locations of the study area signs of claw marks, foot prints or pugmarks, diggings, hair samples, scats, bite marks and sting less bees nest
42	Sign Survey Report,2011		Pakistan	Malkandi Reserve Forests	34°20'27.74"N	73°13'37.90"E																moist temperate forest
43	Sign Survey Report,2012		Pakistan	Panjol Reserve Forest	34°38'40.38"N	73°28'23.48"E							Yes	Foot prints,Scats,Claw mark,soil digs,Den							Sub-tropical pine forests	chir pine forests,mixed with Oak
44	Research Square,2022		Pakistan	Machiara National Park	34°33'38.69"N	73°36'40.12"E				78			Yes	Residents
45	Pakistan Journal of Zoology,2020		Pakistan	Moji Game Reserve and its Surroundings,Leepa Valley, Azad Jammu and Kashmir	34°19'37.34"N	73°49'10.06"E							Yes	Crop damage by black bear
46	Pakistan Journal of Zoology,2020		Pakistan	Lamniyan	34°13'43.96"N	73°48'36.94"E							Yes	Crop damage by black bear
47	Pakistan Journal of Zoology,2020		Pakistan	Leepa	34°17'50.90"N	73°53'41.39"E							Yes	Crop damage by black bear
48	Pakistan Journal of Zoology,2020		Pakistan	Western Ghaipura	34°19'37.74"N	73°50'27.82"E							Yes	Crop damage by black bear
49	Pakistan Journal of Zoology,2020		Pakistan	Chaqmuqam	34°19'45.83"N	73°49'59.27"E							Yes	Crop damage by black bear
50	Pakistan Journal of Zoology,2020		Pakistan	Antnian	34°16'20.44"N	73°48'59.58"E							Yes	livestock killings
51	Pakistan Journal of Zoology,2020		Pakistan	Reshian	34°15'25.61"N	73°49'11.45"E							Yes	livestock killings
52	Pakistan Journal of Zoology,2020		Pakistan	Tharra	34°13'52.64"N	73°49'47.42"E							Yes	Old Male Grazing his livestock
53	Pakistan Journal of Zoology,2020		Pakistan	Chakharh Nakka	33°31'21.91"N	73°23'38.39"E							Yes	Adult Male Going back to his home
54	Pakistan Journal of Zoology,2020		Pakistan	Morcharh	34°15'59.64"N	73°47'12.76"E							Yes	Old Male Going through forest
55	Pakistan Journal of Zoology,2020		Pakistan	Lakhi Jungle	30°18'8.37"N	74°52'18.84"E							Yes	Old Male Rescuing his goat
56	Environmental Science and Pollution Research,2022		Pakistan	Machiara National Park (MNP),AJ&K	34°33'39.09"N	73°36'40.12"E															moist temperate	moist temperate forest
57	Environmental Science and Pollution Research,2021		China	Qinling Mountains	35° 7'58.23"N	112°21'27.08"E							Yes	pug marks, fecal pellets, and debarking of trees
58	International Journal of Scientific and Research Publications,2015	11	Pakistan	Gais Valley of Diamer District, Gilgit-Baltistan	35°26'16.61"N	73°56'9.54"E				11	No		Yes	Attack on human and livestocks					Yes	6 bears attack on Human 15 attack on the livestocks					Omnivore	Maize,Grapes,Apricot,Mulberry,Fig,Vegetables	Yes	Grapes,Apricot,Fig
59	Frontiers in Ecology and Evolution,2022		China	Jilin Province	43°47'14.33"N	125°19'36.48"E
60	PloS one,2018	417	Nepal	Makalu-Barun National Park	27°44'20.86"N	87° 9'0.47"E				417											Conifer forest	417 ABB habitat Area(km)2							Yes	which confirm Bear presence
61	PloS one,2018	72	Nepal	Makalu-Barun National Park	27°44'20.86"N	87° 9'0.47"E				72											Conifer forest	417 ABB habitat Area(km)2							Yes	which confirm Bear presence
62	PloS one,2018	88	Nepal	Makalu-Barun National Park	27°44'20.86"N	87° 9'0.47"E				88											Conifer forest	417 ABB habitat Area(km)2							Yes	which confirm Bear presence
63	PloS one,2018	25	Nepal	Makalu-Barun National Park	27°44'20.86"N	87° 9'0.47"E				25											Conifer forest	417 ABB habitat Area(km)2							Yes	which confirm Bear presence
64	PloS one,2018	36	Nepal	Makalu-Barun National Park	27°44'20.86"N	87° 9'0.47"E				36											Conifer forest	417 ABB habitat Area(km)2							Yes	which confirm Bear presence
65	PloS one,2018	6	Nepal	Makalu-Barun National Park	27°44'20.86"N	87° 9'0.47"E				6											Conifer forest	417 ABB habitat Area(km)2							Yes	which confirm Bear presence
66	PloS one,2018	1	Nepal	Makalu-Barun National Park	27°44'20.86"N	87° 9'0.47"E				1											Conifer forest	417 ABB habitat Area(km)2							Yes	which confirm Bear presence
67	Pakistan Journal of Zoology,2022	Low Number	Pakistan	North of Nelum Valley AJ&K	34°35'52.25"N	73°54'26.43"E		2015-2020 Study Area		Low Number									Yes	Habitat Degeneration	mixed forests,	alpine scrub,watercourses,high-temperature zone colder region			Omnivore
68	Pakistan Journal of Zoology,2022	Low Number	Pakistan	lachrat	34°35'20.24"N	74° 5'48.53"E		2015-2020 Study Area		Low Number									yes	Habitat Degeneration	mixed forests,	alpine scrub,watercourses,high-temperature zone colder region			Omnivore
69	Pakistan Journal of Zoology,2022	Low Number	Pakistan	Bagh	33°59'52.46"N	73°47'41.51"E		2015-2020 Study Area		Low Number									yes	Habitat Degeneration	mixed forests,	alpine scrub,watercourses,high-temperature zone colder region			Omnivore
70	Pakistan Journal of Zoology,2022	frequently found,near LOC	Pakistan	Haveli	33°56'21.34"N	74° 4'39.76"E		2015-2020 Study Area		frequently found,near LOC									yes	Habitat Degeneration	mixed forests,	alpine scrub,watercourses,high-temperature zone colder region			Omnivore
71	Pakistan Journal of Zoology,2022	frequently found,near LOC	Pakistan	Muzaffarabad	34°21'11.38"N	73°28'37.65"E		2015-2020 Study Area		frequently found,near LOC									yes	Habitat Degeneration	mixed forests,	alpine scrub,watercourses,high-temperature zone colder region			Omnivore
72	Pakistan Journal of Zoology,2022	frequently found,near LOC	Pakistan	Jhelum Valley	34°10'16.37"N	73°44'36.17"E		2015-2020 Study Area		frequently found,near LOC									yes	Habitat Degeneration	mixed forests,	alpine scrub,watercourses,high-temperature zone colder region			Omnivore
73	Pakistan Journal of Zoology,2022	frequently found,near LOC	Pakistan	Saonar	34°45'55.64"N	74°36'25.57"E		2015-2020 Study Area		frequently found,near LOC									yes	Habitat Degeneration	mixed forests,	alpine scrub,watercourses,high-temperature zone colder region			Omnivore
74	Pakistan Journal of Zoology,2022	frequently found,near LOC	Pakistan	Sharda	34°47'34.09"N	74°11'34.75"E		2015-2020 Study Area		frequently found,near LOC									yes	Habitat Degeneration	mixed forests,	alpine scrub,watercourses,high-temperature zone colder region			Omnivore
75	Pakistan Journal of Zoology,2022	frequently found,near LOC	Pakistan	Dudhnial,	34°41'57.88"N	74° 5'60.00"E		2015-2020 Study Area		frequently found,near LOC									yes	Habitat Degeneration	mixed forests,	alpine scrub,watercourses,high-temperature zone colder region			Omnivore
76	Pakistan Journal of Zoology,2022	frequently found,near LOC	Pakistan	MNP and Qazinag	34°11'56.04"N	74°20'59.81"E		2015-2020 Study Area		frequently found,near LOC									yes	Habitat Degeneration	mixed forests,	alpine scrub,watercourses,high-temperature zone colder region			Omnivore
77	Brazilian Journal of Biology,2022		Pakistan	AJ&K,Arangkel-Sharda	34°48'16.70"N	74°20'43.98"E		2015-2020 Study Area											Yes	Crop Damage,September to earlier November.	temperate forests	rich in biodiversity,gentle and steep mountains, rising higher to the north			Omnivore	more damage to maize crop
78	Brazilian Journal of Biology,2022		Pakistan	Athmuqam	34°35'17.05"N	73°54'39.67"E		2015-2020 Study Area											Yes	Crop Damage,September to earlier November.	temperate forests	rich in biodiversity,gentle and steep mountains, rising higher to the north			Omnivore	more damage to maize crop
79	Brazilian Journal of Biology,2022		Pakistan	Chakothi	34° 6'51.33"N	73°53'4.27"E		2015-2020 Study Area											Yes	Crop Damage,September to earlier November.	temperate forests	rich in biodiversity,gentle and steep mountains, rising higher to the north			Omnivore	more damage to maize crop
80	Brazilian Journal of Biology,2022		Pakistan	Dudhnial	34°41'57.88"N	74° 5'60.00"E		2015-2020 Study Area											Yes	Crop Damage,September to earlier November.	temperate forests	rich in biodiversity,gentle and steep mountains, rising higher to the north			Omnivore	more damage to maize crop
81	Brazilian Journal of Biology,2022		Pakistan	Ghamot NP	34°56'36.54"N	74°12'51.93"E		2015-2020 Study Area											Yes	Crop Damage,September to earlier November.	temperate forests	rich in biodiversity,gentle and steep mountains, rising higher to the north			Omnivore	more damage to maize crop
82	Brazilian Journal of Biology,2022		Pakistan	Haveli	33°56'21.34"N	74° 4'39.76"E		2015-2020 Study Area											Yes	Crop Damage,September to earlier November.	temperate forests	rich in biodiversity,gentle and steep mountains, rising higher to the north			Omnivore	more damage to maize crop
83	Brazilian Journal of Biology,2022		Pakistan	Jagran	34°31'16.45"N	73°50'4.40"E		2015-2020 Study Area											Yes	Crop Damage,September to earlier November.	temperate forests	rich in biodiversity,gentle and steep mountains, rising higher to the north			Omnivore	more damage to maize crop
84	Brazilian Journal of Biology,2022		Pakistan	Janawai	34°47'21.60"N	74°31'47.87"E		2015-2020 Study Area											Yes	Crop Damage,September to earlier November.	temperate forests	rich in biodiversity,gentle and steep mountains, rising higher to the north			Omnivore	more damage to maize crop
85	Brazilian Journal of Biology,2022		Pakistan	Marnat	34°46'55.29"N	74°35'46.03"E		2015-2020 Study Area											Yes	Crop Damage,September to earlier November.	temperate forests	rich in biodiversity,gentle and steep mountains, rising higher to the north			Omnivore	more damage to maize crop
86	Brazilian Journal of Biology,2022		Pakistan	Kel	34°49'35.51"N	74°21'31.77"E		2015-2020 Study Area											Yes	Crop Damage,September to earlier November.	temperate forests	rich in biodiversity,gentle and steep mountains, rising higher to the north			Omnivore	more damage to maize crop
87	Brazilian Journal of Biology,2022		Pakistan	Naril	34°51'29.38"N	74°19'55.00"E		2015-2020 Study Area											Yes	Crop Damage,September to earlier November.	temperate forests	rich in biodiversity,gentle and steep mountains, rising higher to the north			Omnivore	more damage to maize crop
88	Brazilian Journal of Biology,2022		Pakistan	Kotla	34° 1'40.18"N	73°50'20.44"E		2015-2020 Study Area											Yes	Crop Damage,September to earlier November.	temperate forests	rich in biodiversity,gentle and steep mountains, rising higher to the north			Omnivore	more damage to maize crop
89	Brazilian Journal of Biology,2022		Pakistan	Bagh	33°58'43.51"N	73°47'51.54"E		2015-2020 Study Area											Yes	Crop Damage,September to earlier November.	temperate forests	rich in biodiversity,gentle and steep mountains, rising higher to the north			Omnivore	more damage to maize crop
90	Brazilian Journal of Biology,2022		Pakistan	Lachrat	33°25'13.09"N	75° 8'8.86"E		2015-2020 Study Area											Yes	Crop Damage,September to earlier November.	temperate forests	rich in biodiversity,gentle and steep mountains, rising higher to the north			Omnivore	more damage to maize crop
91	Brazilian Journal of Biology,2022		Pakistan	MNP	32°49'28.48"N	73°42'0.55"E		2015-2020 Study Area											Yes	Crop Damage,September to earlier November.	temperate forests	rich in biodiversity,gentle and steep mountains, rising higher to the north			Omnivore	more damage to maize crop
92	Brazilian Journal of Biology,2022		Pakistan	Palri-Salkhala	34°33'46.56"N	73°53'4.34"E		2015-2020 Study Area											Yes	Crop Damage,September to earlier November.	temperate forests	rich in biodiversity,gentle and steep mountains, rising higher to the north			Omnivore	more damage to maize crop
93	Brazilian Journal of Biology,2022		Pakistan	Qazinag GR	34°11'21.07"N	74°21'0.20"E		2015-2020 Study Area											Yes	Crop Damage,September to earlier November.	temperate forests	rich in biodiversity,gentle and steep mountains, rising higher to the north			Omnivore	more damage to maize crop
94	Brazilian Journal of Biology,2022		Pakistan	Saonar-Borinar	34°45'55.24"N	74°36'25.65"E		2015-2020 Study Area											Yes	Crop Damage,September to earlier November.	temperate forests	rich in biodiversity,gentle and steep mountains, rising higher to the north			Omnivore	more damage to maize crop
95	Brazilian Journal of Biology,2022		Pakistan	Tao Butt	34°43'35.54"N	74°42'45.05"E		2015-2020 Study Area											Yes	Crop Damage,September to earlier November.	temperate forests	rich in biodiversity,gentle and steep mountains, rising higher to the north			Omnivore	more damage to maize crop
96	Brazilian Journal of Biology,2022		Pakistan	Tehjian-Lawat	34°43'18.61"N	74° 8'16.81"E		2015-2020 Study Area											Yes	Crop Damage,September to earlier November.	temperate forests	rich in biodiversity,gentle and steep mountains, rising higher to the north			Omnivore	more damage to maize crop
97	Nature Conservation Research,2020		Bhutan	Jigme Singye Wangchuck National Park	27°13'11.32"N	90°24'45.11"E							Yes	bear sightings and sign were reported in the forests near the settlements and sighted bears in the agricultural fields.	74% of them having direct sighting 4% sighted bears in the agricultural fields.				Yes	Crop Damage,Livestock depredation,Human mauling depredation of crops (65%), livestock depredation (25%), and attack on humans (10%)	sub-tropical forest to alpine scrubs	diverse vegetation types			Omnivore
98	Nature Conservation Research,2020		Bhutan	Taksha	27° 9'12.33"N	90° 4'16.62"E							Yes	bear sightings and sign were reported in the forests near the settlements and sighted bears in the agricultural fields.	74% of them having direct sighting 4% sighted bears in the agricultural fields.				Yes	Crop Damage,Livestock depredation,Human mauling depredation of crops (65%), livestock depredation (25%), and attack on humans (10%)	sub-tropical forest to alpine scrubs	diverse vegetation types			Omnivore
99	Nature Conservation Research,2020		Bhutan	Nabji	27°11'26.58"N	90°31'13.68"E							Yes	bear sightings and sign were reported in the forests near the settlements and sighted bears in the agricultural fields.	74% of them having direct sighting 4% sighted bears in the agricultural fields.				Yes	Crop Damage,Livestock depredation,Human mauling depredation of crops (65%), livestock depredation (25%), and attack on humans (10%)	sub-tropical forest to alpine scrubs	diverse vegetation types			Omnivore
100	Nature Conservation Research,2020		Bhutan	Langthel	27°19'36.23"N	90°35'1.63"E							Yes	bear sightings and sign were reported in the forests near the settlements and sighted bears in the agricultural fields.	74% of them having direct sighting 4% sighted bears in the agricultural fields.				Yes	Crop Damage,Livestock depredation,Human mauling depredation of crops (65%), livestock depredation (25%), and attack on humans (10%)	sub-tropical forest to alpine scrubs	diverse vegetation types			Omnivore
101	Nature Conservation Research,2020		Bhutan	Tingtibi	27° 9'0.57"N	90°41'1.20"E							Yes	bear sightings and sign were reported in the forests near the settlements and sighted bears in the agricultural fields.	74% of them having direct sighting 4% sighted bears in the agricultural fields.				Yes	Crop Damage,Livestock depredation,Human mauling depredation of crops (65%), livestock depredation (25%), and attack on humans (10%)	sub-tropical forest to alpine scrubs	diverse vegetation types			Omnivore
102	Wildlife Conservation Society,2011		Southern , Lao	Xe Pian National Protected Area (NPA) spans across Chamapsak	14°36'57.38"N	105°58'1.89"E					Yes	Unsustainable Hunting	Yes	Secondary sign, such as scat, footprints and claw marks
103	Wildlife Conservation Society,2011		Southern , Lao	Xe Pian National Protected Area (NPA) spans across Attapeu Provinces.	14°53'10.75"N	107° 6'4.29"E					Yes	Unsustainable Hunting	Yes	Secondary sign, such as scat, footprints and claw marks															Yes	The scat is large and soft and full of termite remains. Scats will only persist for a very short time in the tropical forest environment and therefore is normally always classified as Fresh.	A fresh bear nest built in a tree. Nests are usually v-shaped in appearance and built close to the trunk of a tree. Ground nests were also observed, built with a collection of branches, twigs and leaves. Secondary sign, such as scat, footprints and claw marks can further confirm that the nest was constructed by a bear as well as indicate the age category of the nest.
104	Mammal Research,2023		China	Fujian	25°57'18.24"N	119°17'47.74"E
105	Mammal Research,2023		China	Guangxi	24°19'11.77"N	109°24'56.91"E
106	Mammal Research,2023		China	Shanghai	31°12'34.04"N	121°28'20.28"E
107	Mammal Research,2023		China	Changbai Mountain,	41°49'24.23"N	128° 2'27.54"E
108	Mammal Research,2023		China	North East China	45°47'36.42"N	126°37'40.10"E
109	Mammal Research,2023		Russia	Russia	61°30'58.35"N	105°19'12.99"E
110	Mammal Research,2023		Korean	Peninsula	37°22'40.41"N	128° 0'1.01"E
111	Wildlife Conservation Society,2011	Declining	Laos	Sompoy,Attapue	15° 0'19.10"N	107° 8'45.58"E				Declining	Yes	Unsustainable Hunting	Yes	Secondary sign, such as scat, footprints and claw marks															Yes	The scat is large and soft and full of termite remains. Scats will only persist for a very short time in the tropical forest environment and therefore is normally always classified as Fresh.	A fresh bear nest built in a tree. Nests are usually v-shaped in appearance and built close to the trunk of a tree. Ground nests were also observed, built with a collection of branches, twigs and leaves. Secondary sign, such as scat, footprints and claw marks can further confirm that the nest was constructed by a bear as well as indicate the age category of the nest.
112	Wildlife Conservation Society,2011	Declining	Laos	Pak Bor Attapue	15° 8'57.91"N	106°14'52.69"E				Declining	Yes	Unsustainable Hunting	Yes	Secondary sign, such as scat, footprints and claw marks															Yes	The scat is large and soft and full of termite remains. Scats will only persist for a very short time in the tropical forest environment and therefore is normally always classified as Fresh.	A fresh bear nest built in a tree. Nests are usually v-shaped in appearance and built close to the trunk of a tree. Ground nests were also observed, built with a collection of branches, twigs and leaves. Secondary sign, such as scat, footprints and claw marks can further confirm that the nest was constructed by a bear as well as indicate the age category of the nest.
113	Wildlife Conservation Society,2011	Increasing	China	Ponvisai,Kong	18°55'29.42"N	103° 5'17.18"E				Increasing	Yes	Unsustainable Hunting	Yes	Secondary sign, such as scat, footprints and claw marks															Yes	The scat is large and soft and full of termite remains. Scats will only persist for a very short time in the tropical forest environment and therefore is normally always classified as Fresh.	A fresh bear nest built in a tree. Nests are usually v-shaped in appearance and built close to the trunk of a tree. Ground nests were also observed, built with a collection of branches, twigs and leaves. Secondary sign, such as scat, footprints and claw marks can further confirm that the nest was constructed by a bear as well as indicate the age category of the nest.
114	Wildlife Conservation Society,2011	Stable/declining	Laos	PonSaat ,Kong	14°28'53.48"N	105°58'29.29"E				Stable/declining	Yes	Unsustainable Hunting	Yes	Secondary sign, such as scat, footprints and claw marks															Yes	The scat is large and soft and full of termite remains. Scats will only persist for a very short time in the tropical forest environment and therefore is normally always classified as Fresh.	A fresh bear nest built in a tree. Nests are usually v-shaped in appearance and built close to the trunk of a tree. Ground nests were also observed, built with a collection of branches, twigs and leaves. Secondary sign, such as scat, footprints and claw marks can further confirm that the nest was constructed by a bear as well as indicate the age category of the nest.
115	Wildlife Conservation Society,2011	Declining	Laos	Hoy Nyang ,Phatumphone	19° 4'54.35"N	103°23'25.62"E				Declining	Yes	Unsustainable Hunting	Yes	Secondary sign, such as scat, footprints and claw marks															Yes	The scat is large and soft and full of termite remains. Scats will only persist for a very short time in the tropical forest environment and therefore is normally always classified as Fresh.	A fresh bear nest built in a tree. Nests are usually v-shaped in appearance and built close to the trunk of a tree. Ground nests were also observed, built with a collection of branches, twigs and leaves. Secondary sign, such as scat, footprints and claw marks can further confirm that the nest was constructed by a bear as well as indicate the age category of the nest.
116	Contemporary Problems of Ecology,2013	47 bear cubs (20 males and 27 females)	Russia	Ussuri Reserve.	46°15'27.48"N	133°56'55.28"E		47														Forest status is Declining
117	Journal of Mammalogy,2013	313	Thailand	Thung Yai Naresuan Wildlife Sanctuary	15°19'59.52"N	98°54'59.32"E				313			Yes	claw marks on trees,Climbed trees,Raided stingless bee nests,Broken logs; termite mounds opened; holes dug,Feeding debris,Scat							Semievergreen forest,Mixed deciduous forest,Montane evergreen forest
118	Mammalian Biology,2010		Japan	Misaka Mountains	35°33'8.40"N	138°45'7.46"E																							1013 fecal droppings study	during the 7-year investigation 1999-2005
119	International Association for Bear Research and Management,2010		Laos	Nam Et Phou Louey National Protected Area	20°27'21.44"N	103°38'10.60"E							Yes	Claw mark, Bear scat,Recent digging,Bears build nests,Scratch Mark,Broken Bees' Nest,Footprint seen during study							Mixed Evergreen and Deciduous Forest,Secondary forest,Bamboo forest,Grasslands	dry evergreen and upper montane forest
120	International Association for Bear Research and Management,2010	2	Laos	Village Ban Hoy Tuen, Viangthong District	18°31'2.57"N	104°26'41.22"E				2	Yes		Yes	Claw mark, Bear scat,Recent digging,Bears build nests,Scratch Mark,Broken Bees' Nest,Footprint seen during study	Declining				Yes		Mixed Evergreen and Deciduous Forest,Secondary forest,Bamboo forest,Grasslands	dry evergreen and upper montane forest
121	International Association for Bear Research and Management,2010	2	Laos	Kon Ngua , Phon Sai	19°31'41.57"N	102°24'3.03"E				2	Unknown		Yes	Claw mark, Bear scat,Recent digging,Bears build nests,Scratch Mark,Broken Bees' Nest,Footprint seen during study	Unknown				Yes		Mixed Evergreen and Deciduous Forest,Secondary forest,Bamboo forest,Grasslands	dry evergreen and upper montane forest
122	International Association for Bear Research and Management,2010	2	Laos	Ban Puntong,Phon Sai	19°31'41.57"N	102°24'3.03"E				2	Unknown		Yes	Claw mark, Bear scat,Recent digging,Bears build nests,Scratch Mark,Broken Bees' Nest,Footprint seen during study	Increasing				No		Mixed Evergreen and Deciduous Forest,Secondary forest,Bamboo forest,Grasslands	dry evergreen and upper montane forest
123	International Association for Bear Research and Management,2010	2	Laos	Ban Leng , Viangthong	18°30'49.45"N	104°27'27.33"E				2	Unknown		Yes	Claw mark, Bear scat,Recent digging,Bears build nests,Scratch Mark,Broken Bees' Nest,Footprint seen during study	Unknown				Yes		Mixed Evergreen and Deciduous Forest,Secondary forest,Bamboo forest,Grasslands	dry evergreen and upper montane forest
124	International Association for Bear Research and Management,2010	2	Laos	Ban Bor , Viangthong	18°31'11.70"N	104°26'18.64"E				2	Yes		Yes	Claw mark, Bear scat,Recent digging,Bears build nests,Scratch Mark,Broken Bees' Nest,Footprint seen during study	Unknown				Yes		Mixed Evergreen and Deciduous Forest,Secondary forest,Bamboo forest,Grasslands	dry evergreen and upper montane forest
125	International Association for Bear Research and Management,2010	2	Laos	Samsoom Viangthong	18°31'33.27"N	104°27'0.33"E				2	Yes		Yes	Claw mark, Bear scat,Recent digging,Bears build nests,Scratch Mark,Broken Bees' Nest,Footprint seen during study	Stable				No		Mixed Evergreen and Deciduous Forest,Secondary forest,Bamboo forest,Grasslands	dry evergreen and upper montane forest
126	International Association for Bear Research and Management,2010	2	Laos	Muang Gao ,Viangthong	18°31'35.75"N	104°25'57.48"E				2	Yes		Yes	Claw mark, Bear scat,Recent digging,Bears build nests,Scratch Mark,Broken Bees' Nest,Footprint seen during study	Declining				Yes		Mixed Evergreen and Deciduous Forest,Secondary forest,Bamboo forest,Grasslands	dry evergreen and upper montane forest
127	International Association for Bear Research and Management,2010	2	Laos	Muang Pher ,Viangthong	18°31'25.04"N	104°26'0.67"E				2	Unknown		Yes	Claw mark, Bear scat,Recent digging,Bears build nests,Scratch Mark,Broken Bees' Nest,Footprint seen during study	Declining				Yes		Mixed Evergreen and Deciduous Forest,Secondary forest,Bamboo forest,Grasslands	dry evergreen and upper montane forest
128	International Association for Bear Research and Management,2010	2	Laos	Hoy Ma , Xam Neua	20°24'47.91"N	104° 2'28.63"E				2	Yes		Yes	Claw mark, Bear scat,Recent digging,Bears build nests,Scratch Mark,Broken Bees' Nest,Footprint seen during study	Declining				Yes		Mixed Evergreen and Deciduous Forest,Secondary forest,Bamboo forest,Grasslands	dry evergreen and upper montane forest
129	International Association for Bear Research and Management,2010	2	Laos	Sop Ka ,Xam Neua	20°25'4.54"N	104° 3'3.10"E				2	Yes		Yes	Claw mark, Bear scat,Recent digging,Bears build nests,Scratch Mark,Broken Bees' Nest,Footprint seen during study	Declining				Yes		Mixed Evergreen and Deciduous Forest,Secondary forest,Bamboo forest,Grasslands	dry evergreen and upper montane forest
130	International Association for Bear Research and Management,2010	2	Laos	Ban Tam La Tay, Phon Sai	19°31'51.20"N	102°23'57.17"E				2	Yes		Yes	Claw mark, Bear scat,Recent digging,Bears build nests,Scratch Mark,Broken Bees' Nest,Footprint seen during study	Declining				No		Mixed Evergreen and Deciduous Forest,Secondary forest,Bamboo forest,Grasslands	dry evergreen and upper montane forest
131	International Association for Bear Research and Management,2010	2	Laos	Ban Nakood ,Phon Sai	19°31'42.17"N	102°23'52.88"E				2	Yes		Yes	Claw mark, Bear scat,Recent digging,Bears build nests,Scratch Mark,Broken Bees' Nest,Footprint seen during study	Declining				No		Mixed Evergreen and Deciduous Forest,Secondary forest,Bamboo forest,Grasslands	dry evergreen and upper montane forest
132	International Association for Bear Research and Management,2010	2	Laos	Ban Hoy Piang , Vieng Kham	19°22'5.73"N	102°25'25.43"E				2	Yes		Yes	Claw mark, Bear scat,Recent digging,Bears build nests,Scratch Mark,Broken Bees' Nest,Footprint seen during study	Increasing				Yes		Mixed Evergreen and Deciduous Forest,Secondary forest,Bamboo forest,Grasslands	dry evergreen and upper montane forest
133	International Association for Bear Research and Management,2010	2	Laos	Ban Sakok ,Vieng Kham	18°55'44.35"N	102°26'48.50"E				2	Yes		Yes	Claw mark, Bear scat,Recent digging,Bears build nests,Scratch Mark,Broken Bees' Nest,Footprint seen during study	Increasing				Yes		Mixed Evergreen and Deciduous Forest,Secondary forest,Bamboo forest,Grasslands	dry evergreen and upper montane forest
134	PLoS One,2011		Thailand	Thung Yai Naresuan Wildlife Sanctuary	98° 30' 9–99° 05'E	15°00'9–15°23'N							Yes	Climbed trees,Insect feeding,Stingless bees,Signs combined							Semi-Mixed Evergreen Forest, Mixed Deciduous Forest,Mountane evergreeen Forest	fruit abundance, canopy height,canopy cover, ground cover, and elevation
135	Mammalian Biology,2020		Iran	Bahr-e Asman	29° 2'12.07"N	57°13'14.26"E																							Yes	218 fecal samples were collected between 2008 and 2011
136	Mammalian Biology,2020		Iran	Dehbakri-Dalfard	29° 3'7.00"N	57°54'38.38"E																							Yes	218 fecal samples were collected between 2008 and 2011
137	Mammalian Biology,2020		Iran	Kahnooj County	27°47'39.05"N	58°11'21.53"E																							Yes	218 fecal samples were collected between 2008 and 2011
138	Mammalian Biology,2020		Iran	Marz-Bashagard in Kerman Province	27° 6'31.04"N	57°31'41.44"E																							Yes	218 fecal samples were collected between 2008 and 2011
139	Mammalian Biology,2020		Iran	Roudan County in Hormuzgan Province	27°26'44.76"N	57°11'17.69"E																							Yes	218 fecal samples were collected between 2008 and 2011
140	Mammalian Biology,2020		Iran	Nikshahr County in Sistan	26°14'0.27"N	60°13'42.40"E																							Yes	218 fecal samples were collected between 2008 and 2011
141	International Bear News,2017	1	Nepal	Babai valley of Bardia National Park	28°16'58.07"N	81°32'55.26"E		1999-2000
142	International Bear News,2017	1	Nepal	Bardia National Park	28°21'52.90"N	81°33'34.75"E		2016
143	Journal of the Bombay Natural History Society (2007)	5400-6750	India	Naranga	26°47'29.15"N	85°39'4.46"E					Yes		Yes	Faeces , Feeding, Resting,Signs,Tracks
144	Journal of the Bombay Natural History Society (2007)	5400-6750	India	Sindh	12°57'16.79"N	77°42'21.11"E					Yes		Yes	Faeces , Feeding, Resting,Signs,Tracks
145	Journal of the Bombay Natural History Society (2007)	5400-6750	India	Wangat	34°19'26.16"N	74°56'46.50"E					Yes		Yes	Faeces , Feeding, Resting,Signs,Tracks
146	Journal of the Bombay Natural History Society (2007)	5400-6750	India	Anantnag	33°43'47.26"N	75° 8'55.93"E					Yes		Yes	Faeces , Feeding, Resting,Signs,Tracks
147	Journal of the Bombay Natural History Society (2007)	5400-6750	India	Gugnar	33°25'7.61"N	75°40'55.58"E					Yes		Yes	Faeces , Feeding, Resting,Signs,Tracks
148	Journal of the Bombay Natural History Society (2007)	5400-6750	India	Pir Panjal	33°51'33.76"N	74°23'58.16"E					Yes		Yes	Faeces , Feeding, Resting,Signs,Tracks
149	Journal of the Bombay Natural History Society (2007)	5400-6750	India	Zaberwan	34° 5'7.80"N	74°50'59.43"E					Yes		Yes	Faeces , Feeding, Resting,Signs,Tracks
150	Journal of the Bombay Natural History Society (2007)	5400-6750	India	Bandipore, Jammu and Kashmir	34°28'48.89"N	74°41'17.85"E					Yes		Yes	Faeces , Feeding, Resting,Signs,Tracks
151	Journal of the Bombay Natural History Society (2007)	5400-6750	India	Banihal CR	33°26'11.47"N	75°11'38.16"E					Yes		Yes	Faeces , Feeding, Resting,Signs,Tracks
152	Journal of the Bombay Natural History Society (2007)	5400-6750	India	Nowshehra, Jammu and Kashmir	33° 5'20.89"N	74°14'7.63"E					Yes		Yes	Faeces , Feeding, Resting,Signs,Tracks
153	Journal of the Bombay Natural History Society (2007)	5400-6750	India	Marwan	33°51'59.11"N	75°32'9.79"E					Yes		Yes	Faeces , Feeding, Resting,Signs,Tracks
154	Journal of the Bombay Natural History Society (2007)	5400-6750	India	Rambandh	33°14'44.70"N	75°11'38.16"E					Yes		Yes	Faeces , Feeding, Resting,Signs,Tracks
155	Journal of the Bombay Natural History Society (2007)	5400-6750	India	Batote	33° 7'15.28"N	75°19'18.09"E					Yes		Yes	Faeces , Feeding, Resting,Signs,Tracks
156	Journal of the Bombay Natural History Society (2007)	5400-6750	India	Doda	33° 8'42.38"N	75°32'52.82"E					Yes		Yes	Faeces , Feeding, Resting,Signs,Tracks
157	Journal of the Bombay Natural History Society (2007)	5400-6750	India	Bhaderwah	32°58'56.32"N	75°42'39.22"E					Yes		Yes	Faeces , Feeding, Resting,Signs,Tracks
158	Journal of the Bombay Natural History Society (2007)	5400-6750	India	Kistwar	33°18'36.05"N	75°45'59.02"E		unknown (1995)			Yes		Yes	Faeces , Feeding, Resting,Signs,Tracks
159	Journal of the Bombay Natural History Society (2007)	5400-6750	India	Poonch	33°45'59.17"N	74° 5'32.81"E					Yes		Yes	Faeces , Feeding, Resting,Signs,Tracks
160	Journal of the Bombay Natural History Society (2007)	5400-6750	India	Rajouri	33°22'13.46"N	74°18'55.00"E					Yes		Yes	Faeces , Feeding, Resting,Signs,Tracks
161	Journal of the Bombay Natural History Society (2007)	5400-6750	India	Reasi	33°14'39.68"N	74°49'28.29"E					Yes		Yes	Faeces , Feeding, Resting,Signs,Tracks
162	Journal of the Bombay Natural History Society (2007)	5400-6750	India	Mahor	33°18'32.18"N	74°51'34.30"E					Yes		Yes	Faeces , Feeding, Resting,Signs,Tracks
163	Journal of the Bombay Natural History Society (2007)	5400-6750	India	Udhampur	32°51'15.16"N	75°17'35.40"E					Yes		Yes	Faeces , Feeding, Resting,Signs,Tracks
164	Journal of the Bombay Natural History Society (2007)	5400-6750	India	Jammu	32°43'16.13"N	74°51'25.29"E					Yes		Yes	Faeces , Feeding, Resting,Signs,Tracks
165	Journal of the Bombay Natural History Society (2007)	5400-6750	India	Ramnagar	32°48'18.51"N	75°18'59.02"E					Yes		Yes	Faeces , Feeding, Resting,Signs,Tracks
166	Journal of the Bombay Natural History Society (2007)	5400-6750	India	Billawar	32°36'46.66"N	75°36'14.68"E					Yes		Yes	Faeces , Feeding, Resting,Signs,Tracks
167	Journal of the Bombay Natural History Society (2007)	5400-6750	India	Ajas	34°19'58.92"N	74°40'41.48"E		Fairly Common	1900				Yes (2015)	Fairly Common
168	Journal of the Bombay Natural History Society (2007)	5400-6750	India	Bran Harwan	34°23'48.48"N	74°23'53.80"E		Fairly Common	1900				Yes (2015)	Fairly Common
169	Journal of the Bombay Natural History Society (2007)	5400-6750	India	City Forest	23°25'31.56"N	78°45'59.59"E		Fairly Common	1900				Yes (2015)	Fairly Common
170	Journal of the Bombay Natural History Society (2007)	5400-6750	India	Dachigam National Park,Kashmir	34° 8'16.96"N	75° 2'11.05"E		Very Common	1900				Yes (2015)	Common
171	Journal of the Bombay Natural History Society (2007)	5400-6750	India	Gulmarg WS	34° 2'49.76"N	74°22'25.31"E		Fairly Common	1900				Yes (2015)	Fairly Common
172	Journal of the Bombay Natural History Society (2007)	5400-6750	India	Hirapora Wildlife Sanctuary	33°40'14.38"N	74°40'59.14"E		Fairly Common	1900				Yes (2015)	Rare
173	Journal of the Bombay Natural History Society (2007)	5400-6750	India	Khiram	33°48'44.02"N	75°12'50.61"E		Fairly Common	1900				Yes (2015)	Fairly Common
174	Journal of the Bombay Natural History Society (2007)	5400-6750	India	Shikargarh	32° 1'31.33"N	75°10'27.89"E		Fairly Common	1900				Yes (2015)	Fairly Common
175	Journal of the Bombay Natural History Society (2007)	5400-6750	India	Panya	24°28'22.63"N	79° 3'42.09"E		Fairly Common	1900				Yes (2015)	Fairly Common
176	Journal of the Bombay Natural History Society (2007)	5400-6750	India	Khangund	33°55'55.71"N	75° 4'14.14"E		Fairly Common	1900				Yes (2015)	Fairly Common
177	Journal of the Bombay Natural History Society (2007)	5400-6750	India	Khrew	34° 1'13.02"N	74°59'59.35"E		Fairly Common	1900				Yes (2015)	Fairly Common
178	Journal of the Bombay Natural History Society (2007)	5400-6750	India	Khonmoh CR	34° 3'22.33"N	74°56'37.56"E		Fairly Common	1900				Yes (2015)	Fairly Common
179	Journal of the Bombay Natural History Society (2007)	5400-6750	India	Lachipora WS	34°24'51.98"N	74°13'23.14"E	fairly common (1986)	unknown	94-1995				Yes (2015)	Fairly Common
180	Journal of the Bombay Natural History Society (2007)	5400-6750	India	Limber WS	34° 9'1.06"N	74°11'58.58"E		Fairly Common	1900				Yes (2015)	Fairly Common
181	Journal of the Bombay Natural History Society (2007)	5400-6750	India	Naganari CR	34°12'21.30"N	34°12'21.30"N		Fairly Common	1900				Yes (2015)	Fairly Common
182	Journal of the Bombay Natural History Society (2007)	5400-6750	India	Overa-Aru WS	34° 2'26.80"N	75°19'4.46"E		Fairly Common	1900				Yes (2015)	Fairly Common
183	Journal of the Bombay Natural History Society (2007)	5400-6750	India	Rajparian (Daksum) WS	33°36'40.38"N	75°26'9.36"E		Fairly Common	1991				Yes (2015)	Fairly Common
184	Journal of the Bombay Natural History Society (2007)	5400-6750	India	Thajwas (Baltal) WS	34°12'18.05"N	75°22'37.79"E		Common	1900				Yes (2015)	Rare
185	Journal of the Bombay Natural History Society (2007)	5400-6750	India	Pangi Pangi, Himachal Pradesh	32°59'15.47"N	76°31'49.39"E		Fairly Common	1900				Yes (2015)	Common
186	Journal of the Bombay Natural History Society (2007)	5400-6750	India	Bharmour valley	32°26'33.23"N	76°31'58.62"E		Fairly Common	1900
187	Journal of the Bombay Natural History Society (2007)	5400-6750	India	Dhaula Dhar Range	32°29'6.89"N	76° 5'50.60"E					Yes		Yes	Faeces , Feeding, Resting,Signs,Tracks
188	Journal of the Bombay Natural History Society (2007)	5400-6750	India	Bara Bangal	32°19'4.58"N	76°48'41.56"E					Yes		Yes	Faeces , Feeding, Resting,Signs,Tracks
189	Journal of the Bombay Natural History Society (2007)	5400-6750	India	Chota Bangal	32° 5'36.07"N	76°51'26.83"E					Yes		Yes	Faeces , Feeding, Resting,Signs,Tracks
190	Journal of the Bombay Natural History Society (2007)	5400-6750	India	Bir	32° 2'43.51"N	76°43'39.45"E					Yes		Yes	Faeces , Feeding, Resting,Signs,Tracks
191	Journal of the Bombay Natural History Society (2007)	5400-6750	India	Kangra	32° 5'58.14"N	76°16'8.75"E					Yes		Yes	Faeces , Feeding, Resting,Signs,Tracks
192	Journal of the Bombay Natural History Society (2007)	5400-6750	India	Parbati Valley	31°58'57.49"N	77°29'7.41"E					Yes		Yes	Faeces , Feeding, Resting,Signs,Tracks
193	Journal of the Bombay Natural History Society (2007)	5400-6750	India	Solang Valley	32°18'46.19"N	77° 9'47.21"E					Yes		Yes	Faeces , Feeding, Resting,Signs,Tracks
194	Journal of the Bombay Natural History Society (2007)	5400-6750	India	Bashleo Pass	31°34'7.63"N	77°30'23.23"E					Yes		Yes	Faeces , Feeding, Resting,Signs,Tracks
195	Journal of the Bombay Natural History Society (2007)	5400-6750	India	Jagatsukh Valley	32°12'4.21"N	77°12'17.66"E					Yes		Yes	Faeces , Feeding, Resting,Signs,Tracks
196	Journal of the Bombay Natural History Society (2007)	5400-6750	India	Kullu	31°47'24.18"N	77°28'12.71"E					Yes		Yes	Faeces , Feeding, Resting,Signs,Tracks
197	Journal of the Bombay Natural History Society (2007)	5400-6750	India	Bata	31°41'41.52"N	77° 8'46.46"E					Yes		Yes	Faeces , Feeding, Resting,Signs,Tracks
198	Journal of the Bombay Natural History Society (2007)	5400-6750	India	Giri	30°41'0.14"N	77°21'41.77"E					Yes		Yes	Faeces , Feeding, Resting,Signs,Tracks
199	Journal of the Bombay Natural History Society (2007)	5400-6750	India	Solan	30°54'24.78"N	77° 5'59.97"E					Yes		Yes	Faeces , Feeding, Resting,Signs,Tracks
200	Journal of the Bombay Natural History Society (2007)	5400-6750	India	Shimla	31° 6'6.17"N	77°10'24.89"E					Yes		Yes	Faeces , Feeding, Resting,Signs,Tracks
201	Journal of the Bombay Natural History Society (2007)	5400-6750	India	Karsog	31°22'51.63"N	77°12'16.43"E					Yes		Yes	Faeces , Feeding, Resting,Signs,Tracks
202	Journal of the Bombay Natural History Society (2007)	5400-6750	India	Shali	31°11'37.70"N	77°16'26.68"E					Yes		Yes	Faeces , Feeding, Resting,Signs,Tracks
203	Journal of the Bombay Natural History Society (2007)	5400-6750	India	Kandiali	31°13'30.92"N	77°25'56.12"E					Yes		Yes	Faeces , Feeding, Resting,Signs,Tracks
204	Journal of the Bombay Natural History Society (2007)	5400-6750	India	Hatu	31°14'40.80"N	77°30'0.36"E					Yes		Yes	Faeces , Feeding, Resting,Signs,Tracks
205	Journal of the Bombay Natural History Society (2007)	5400-6750	India	Moral Danda	31°19'34.78"N	77°45'21.45"E					Yes		Yes	Faeces , Feeding, Resting,Signs,Tracks
206	Journal of the Bombay Natural History Society (2007)	5400-6750	India	Ropa Valley	31°41'21.21"N	77°20'12.05"E					Yes		Yes	Faeces , Feeding, Resting,Signs,Tracks
207	Journal of the Bombay Natural History Society (2007)	5400-6750	India	Kalpa	31°32'14.33"N	78°16'31.44"E					Yes		Yes	Faeces , Feeding, Resting,Signs,Tracks
208	Journal of the Bombay Natural History Society (2007)	5400-6750	India	kaksthal	31°32'29.89"N	78° 0'40.43"E					Yes		Yes	Faeces , Feeding, Resting,Signs,Tracks
209	Journal of the Bombay Natural History Society (2007)	5400-6750	India	Kinnaur	31°36'56.72"N	78°28'30.70"E					Yes		Yes	Faeces , Feeding, Resting,Signs,Tracks
210	Journal of the Bombay Natural History Society (2007)	5400-6750	India	Bandil WS	27°40'42.71"N	85°34'20.41"E		Unknown	1995		Yes		Yes (2015)	Rare
211	Journal of the Bombay Natural History Society (2007)	5400-6750	India	Chail WS	33°19'28.07"N	74° 1'32.34"E		Unknown	1995		Yes		Yes (2015)	Fairly Common
212	Journal of the Bombay Natural History Society (2007)	5400-6750	India	Churdar WS	30°58'2.78"N	77°11'30.06"E		Unknown	1995		Yes		Yes (2015)	Unknown
213	Journal of the Bombay Natural History Society (2007)	5400-6750	India	Daranghati WS	31°25'9.70"N	77°51'11.14"E		Fairly Common	1994		Yes		Yes (2015)	Unknown
214	Journal of the Bombay Natural History Society (2007)	5400-6750	India	Gamgul Siahbehi WS	32°46'12.87"N	75°57'13.97"E	Rare (1991)	Unknown	1994		Yes		Yes (2015)	Fairly Common
215	Journal of the Bombay Natural History Society (2007)	5400-6750	India	Great Himalayan NP	31°53'29.73"N	77° 8'34.56"E		Fairly Common	1994		Yes		Yes (2015)	Fairly Common
216	Journal of the Bombay Natural History Society (2007)	5400-6750	India	Kias WS	31°59'59.20"N	77° 9'15.77"E		Fairly Common	1994		Yes		Yes (2015)	Fairly Common
217	Journal of the Bombay Natural History Society (2007)	5400-6750	India	Kalatop-Khajjar WS	32°33'8.62"N	76° 1'2.85"E		Fairly Common	1994		Yes		Yes (2015)	Fairly Common
218	Journal of the Bombay Natural History Society (2007)	5400-6750	India	Kanawar WS	31°56'8.31"N	77°18'42.14"E		Fairly Common	1995		Yes		Yes (2015)	Common
219	Journal of the Bombay Natural History Society (2007)	5400-6750	India	Khokhan WS	31°52'26.71"N	77° 6'38.11"E		Unknown	1995		Yes		Yes (2015)	Common
220	Journal of the Bombay Natural History Society (2007)	5400-6750	India	Kugti WS	32°27'14.40"N	76°41'50.03"E		Fairly Common	1995		Yes		Yes (2015)	Fairly Common
221	Journal of the Bombay Natural History Society (2007)	5400-6750	India	Lippa Asrang WS	31°39'23.95"N	78°19'55.03"E		Common	1993		Yes		Yes (2015)	Unknown
222	Journal of the Bombay Natural History Society (2007)	5400-6750	India	Majhatal WS	31°18'3.14"N	76°59'5.06"E		Unknown	1995		Yes		Yes (2015)	Fairly Common
223	Journal of the Bombay Natural History Society (2007)	5400-6750	India	Manali WS	32°14'34.01"N	77°11'21.13"E		Rare	1991		Yes		Yes (2015)	Rare
224	Journal of the Bombay Natural History Society (2007)	5400-6750	India	Nargu WS	31°42'28.68"N	76°55'53.00"E		Unknown	1995		Yes		Yes (2015)	Fairly Common
225	Journal of the Bombay Natural History Society (2007)	5400-6750	India	Rupi Bhaba WS	31°35'49.41"N	77°50'9.81"E		Common	1994		Yes		Yes (2015)	Fairly Common
226	Journal of the Bombay Natural History Society (2007)	5400-6750	India	Sangla WS	31°25'16.73"N	78°15'40.51"E		Very Common	1994		Yes		Yes (2015)	Unknown
227	Journal of the Bombay Natural History Society (2007)	5400-6750	India	Sechu Tan Nala WS	31° 5'16.59"N	77°10'38.58"E		Unknown	1995		Yes		Yes (2015)	Unknown
228	Journal of the Bombay Natural History Society (2007)	5400-6750	India	Shikari Devi WS	31°28'37.24"N	77° 9'57.53"E		Rare	1994		Yes		Yes (2015)	Fairly Common
229	Journal of the Bombay Natural History Society (2007)	5400-6750	India	Talra WS	31° 1'40.28"N	77°45'52.69"E		Unknown	1995		Yes		Yes (2015)	Unknown
230	Journal of the Bombay Natural History Society (2007)	5400-6750	India	Tundah WS	32°32'38.92"N	76°25'15.37"E		Very Common	1993		Yes		Yes (2015)	Unknown
231	Journal of the Bombay Natural History Society (2007)	5400-6750	India	Tons, Uttarkhand	31° 4'41.13"N	78° 9'10.90"E					Yes		Yes	Faeces , Feeding, Resting,Signs,Tracks
232	Journal of the Bombay Natural History Society (2007)	5400-6750	India	Uttarkashi, Uttarakhand	30°43'31.60"N	78°26'7.46"E					Yes		Yes	Faeces , Feeding, Resting,Signs,Tracks
233	Journal of the Bombay Natural History Society (2007)	5400-6750	India	Tehri	29°30'48.40"N	79°24'25.66"E					Yes		Yes	Faeces , Feeding, Resting,Signs,Tracks
234	Journal of the Bombay Natural History Society (2007)	5400-6750	India	Badrinath	30°44'34.79"N	79°29'37.63"E					Yes		Yes	Faeces , Feeding, Resting,Signs,Tracks
235	Journal of the Bombay Natural History Society (2007)	5400-6750	India	Pithoragarh	29°34'53.76"N	80°13'6.11"E					Yes		Yes	Faeces , Feeding, Resting,Signs,Tracks
236	Journal of the Bombay Natural History Society (2007)	5400-6750	India	Narendra Nagar	30° 9'33.28"N	78°17'25.01"E					Yes		Yes	Faeces , Feeding, Resting,Signs,Tracks
237	Journal of the Bombay Natural History Society (2007)	5400-6750	India	Chakrata	30°42'4.79"N	77°52'10.56"E					Yes		Yes	Faeces , Feeding, Resting,Signs,Tracks
238	Journal of the Bombay Natural History Society (2007)	5400-6750	India	Ramnagar	29°23'38.47"N	79° 7'35.56"E					Yes		Yes	Faeces , Feeding, Resting,Signs,Tracks
239	Journal of the Bombay Natural History Society (2007)	5400-6750	India	Almora	29°35'15.91"N	79°38'48.00"E					Yes		Yes	Faeces , Feeding, Resting,Signs,Tracks
240	Journal of the Bombay Natural History Society (2007)	5400-6750	India	Bageshwar	29°50'19.36"N	79°46'10.25"E					Yes		Yes	Faeces , Feeding, Resting,Signs,Tracks
241	Journal of the Bombay Natural History Society (2007)	5400-6750	India	Nanital	29°23'24.72"N	79°27'15.45"E					Yes		Yes	Faeces , Feeding, Resting,Signs,Tracks
242	Journal of the Bombay Natural History Society (2007)	5400-6750	India	Kedarnath Wildlife Division	30°45'11.78"N	79° 3'52.22"E					Yes		Yes	Faeces , Feeding, Resting,Signs,Tracks
243	Journal of the Bombay Natural History Society (2007)	5400-6750	India	Yamunotri	30°59'46.74"N	78°27'42.03"E					Yes		Yes	Faeces , Feeding, Resting,Signs,Tracks
244	Journal of the Bombay Natural History Society (2007)	5400-6750	India	Gangotri Valleys	30°59'45.29"N	78°56'6.91"E					Yes		Yes	Faeces , Feeding, Resting,Signs,Tracks
245	Journal of the Bombay Natural History Society (2007)	5400-6750	India	Ram Ganga	29°31'38.12"N	80° 6'33.54"E					Yes		Yes	Faeces , Feeding, Resting,Signs,Tracks
246	Journal of the Bombay Natural History Society (2007)	5400-6750	India	Darjeeling,West Bengal	27° 2'17.31"N	88°15'59.22"E					Yes		Yes	Faeces , Feeding, Resting,Signs,Tracks
247	Journal of the Bombay Natural History Society (2007)	5400-6750	India	Kalimpong Hills	27° 3'33.10"N	88°28'10.07"E					Yes		Yes	Faeces , Feeding, Resting,Signs,Tracks
248	Journal of the Bombay Natural History Society (2007)	5400-6750	India	Nanda Devi NP	30°32'27.38"N	79°58'17.67"E		No Sighting	1993		Yes		Yes (2003)	1 sighting and 4 Scats															Yes	4 Scats Seen
249	Journal of the Bombay Natural History Society (2007)	5400-6750	India	Pankasari RFs	27° 1'4.68"N	88°44'41.16"E					Yes		Yes	Faeces , Feeding, Resting,Signs,Tracks
250	Journal of the Bombay Natural History Society (2007)	5400-6750	India	Kolbong	27° 6'18.67"N	88°10'31.73"E					Yes		yes	Faeces , Feeding, Resting,Signs,Tracks
251	Journal of the Bombay Natural History Society (2007)	5400-6750	India	Kanchedzonga NP	27°20'30.60"N	88°37'16.82"E					Yes		Yes	Faeces , Feeding, Resting,Signs,Tracks
252	Journal of the Bombay Natural History Society (2007)	5400-6750	India	Askot WS, UttarKhand	29°45'56.37"N	80°20'11.83"E		Rare	1994		Yes		Yes (2005)	Fairly Common
253	Journal of the Bombay Natural History Society (2007)	5400-6750	India	Corbett NP and TR	29°31'47.31"N	78°46'28.82"E		Rare	1993		Yes		Yes (2005)	Rare
254	Journal of the Bombay Natural History Society (2007)	5400-6750	India	Govind NP and WS	31° 8'31.99"N	78°20'19.34"E		Rare	1992		Yes		Yes (2005)	Common
255	Journal of the Bombay Natural History Society (2007)	5400-6750	India	Kedamath WS	30°45'11.67"N	79° 3'52.30"E		Fairly common	1994		Yes		Yes (2005)	Common
256	Journal of the Bombay Natural History Society (2007)	5400-6750	India	Mussorie WS	30°27'54.16"N	78° 0'45.92"E		Very Common			Yes		Yes (2005)	Common
257	Journal of the Bombay Natural History Society (2007)	5400-6750	India	Nanda Devi NP	30°39'18.19"N	79°50'19.23"E		Rare	1993		Yes		Yes (2005)	Fairly Common
258	Journal of the Bombay Natural History Society (2007)	5400-6750	India	Nanda Devi BR	30°34'29.92"N	79°34'47.30"E		Fairly common	1993		Yes		Yes (2005)	Fairly Common
259	Journal of the Bombay Natural History Society (2007)	5400-6750	India	Rajaji NP	29°58'8.22"N	78°11'53.42"E		Unknown			Yes		Yes (2005)	Rare
260	Journal of the Bombay Natural History Society (2007)	5400-6750	India	Valley of Flower NP	30°43'40.80"N	79°36'19.12"E		Fairly common	1995		Yes		Yes (2005)	Fairly Common
261	Journal of the Bombay Natural History Society (2007)	5400-6750	India	Buxa TR	26°38'49.75"N	89°32'54.09"E		Rare	1999		Yes		Yes (2005)	Rare
262	Journal of the Bombay Natural History Society (2007)	5400-6750	India	Mahananda WS	26°47'45.61"N	88°21'46.91"E		Unknown	1995		Yes		Yes (2005)	Rare
263	Journal of the Bombay Natural History Society (2007)	5400-6750	India	Neora NP	27° 4'56.27"N	88°42'2.56"E		Common	1999		Yes		Yes (2005)	Fairly Common
264	Journal of the Bombay Natural History Society (2007)	5400-6750	India	Singalilia NP	27° 2'12.94"N	88° 4'34.52"E		Rare	1999		Yes		Yes (2005)	Fairly Common
265	Journal of the Bombay Natural History Society (2007)	5400-6750	India	Fambong Lho WS	27°21'55.68"N	88°33'53.37"E		Unknown	1995		Yes		Yes (2005)	Rare
266	Journal of the Bombay Natural History Society (2007)	5400-6750	India	Kachendzonga NP	27°38'20.88"N	88°19'33.48"E		Common	1999		Yes		Yes (2005)	Fairly Common
267	Journal of the Bombay Natural History Society (2007)	5400-6750	India	Pangolakha NP	27°20'27.06"N	88°45'34.07"E		Common	1999		Yes		Yes (2005)	Rare
268	Journal of the Bombay Natural History Society (2007)	5400-6750	India	Dibang WS, Arunachal Pradesh	29° 0'47.97"N	95°57'30.01"E		Common	1999		Yes		Yes (2005)	Fairly Common
269	Journal of the Bombay Natural History Society (2007)	5400-6750	India	Eagle's Nest WS	27° 6'13.55"N	92°23'53.03"E		Common	1999		Yes		Yes (2005)	Fairly Common
270	Journal of the Bombay Natural History Society (2007)	5400-6750	India	Itanagar WS	27° 4'12.49"N	93°34'58.28"E		Fairly common	1995		Yes		Yes (2005)	Fairly Common
271	Journal of the Bombay Natural History Society (2007)	5400-6750	India	Kamalang WS	27°55'1.63"N	96°11'16.22"E		Fairly common	1994		Yes		Yes (2005)	Fairly Common
272	Journal of the Bombay Natural History Society (2007)	5400-6750	India	Kane WS	27°42'23.47"N	94°38'9.91"E		Rare	1991		Yes		Yes (2005)	Rare
273	Journal of the Bombay Natural History Society (2007)	5400-6750	India	Mehano WS	28° 8'47.71"N	95°56'21.66"E		Common	1999		Yes		Yes (2005)	Fairly Common
274	Journal of the Bombay Natural History Society (2007)	5400-6750	India	Mouling NP	28°28'24.96"N	94°44'54.51"E		Common	1999		Yes		Yes (2005)	Fairly Common
275	Journal of the Bombay Natural History Society (2007)	5400-6750	India	Namadapha NP and TR	27°26'2.25"N	96°32'16.49"E		Rare	1996		Yes		Yes (2005)	Fairly Common
276	Journal of the Bombay Natural History Society (2007)	5400-6750	India	Pakke WS	27° 5'53.42"N	92°49'4.30"E		Common	1999		Yes		Yes (2005)	Fairly Common
277	Journal of the Bombay Natural History Society (2007)	5400-6750	India	Sessa Orchid Santuary	26°47'5.77"N	92°44'26.43"E		Common	1999		Yes		Yes (2005)	Fairly Common
278	Journal of the Bombay Natural History Society (2007)	5400-6750	India	Taley Valley WS	27°34'9.83"N	93°58'58.51"E		Unknown	1994		Yes		Yes (2005)	Fairly Common
279	Journal of the Bombay Natural History Society (2007)	5400-6750	India	Barail WS	24°59'20.88"N	92°51'38.96"E		Fairly common	1996		Yes		Yes (2005)	Fairly Common
280	Journal of the Bombay Natural History Society (2007)	5400-6750	India	East Krabi Anglong WS	26° 8'58.78"N	93°35'2.64"E		Fairly common	1996		Yes		Yes (2005)	Fairly Common
281	Journal of the Bombay Natural History Society (2007)	5400-6750	India	Marat Longri WS	25°55'49.52"N	93°16'54.47"E		Rare	1992		Yes		Yes (2005)	Very Rare
282	Journal of the Bombay Natural History Society (2007)	5400-6750	India	Manas NP	26°39'33.11"N	91° 0'4.26"E		Rare	1995		Yes		Yes (2005)	Very Rare
283	Journal of the Bombay Natural History Society (2007)	5400-6750	India	Nameri NP	26°55'56.06"N	92°52'38.02"E		Rare	1998		Yes		Yes (2005)	Very Rare
284	Journal of the Bombay Natural History Society (2007)	5400-6750	India	North Krabi Anglong WS	26°12'14.54"N	93°29'25.26"E		Rare	1999		Yes		Yes (2005)	Rare
285	Journal of the Bombay Natural History Society (2007)	5400-6750	India	Sonai-Rupai WS	26°54'46.90"N	92°20'32.06"E		Rare	1998		Yes		Yes (2005)	Very Rare
286	Journal of the Bombay Natural History Society (2007)	5400-6750	India	North Cachar Hills,Assam	25°19'18.76"N	93° 1'13.33"E					Yes		Yes	Faeces , Feeding, Resting,Signs,Tracks
287	Journal of the Bombay Natural History Society (2007)	5400-6750	India	Ditchu Arunachal Pradesh	28° 2'38.78"N	96° 9'14.76"E					Yes		Yes	Faeces , Feeding, Resting,Signs,Tracks
288	Journal of the Bombay Natural History Society (2007)	5400-6750	India	Anini Social FD	28°47'54.21"N	95°54'22.25"E					Yes		Yes	Faeces , Feeding, Resting,Signs,Tracks
289	Journal of the Bombay Natural History Society (2007)	5400-6750	India	Siang District	28°29'43.04"N	94°38'40.71"E					Yes		Yes	Faeces , Feeding, Resting,Signs,Tracks
290	Journal of the Bombay Natural History Society (2007)	5400-6750	India	Lower Dibang Valley district	28° 3'40.86"N	95°48'56.48"E					Yes	atleast 52 bears killed in a single year	Yes	Faeces , Feeding, Resting,Signs,Tracks
291	Journal of the Bombay Natural History Society (2007)	5400-6750	India	Balphakram NP	25°15'44.75"N	90°51'51.88"E					Yes		Yes	Faeces , Feeding, Resting,Signs,Tracks
292	Journal of the Bombay Natural History Society (2007)	5400-6750	India	Nokrek BR	25°26'50.43"N	90°25'43.01"E					Yes		Yes	Faeces , Feeding, Resting,Signs,Tracks
293	Journal of the Bombay Natural History Society (2007)	5400-6750	India	Nongkhyllem WS	25°55'13.80"N	91°49'18.86"E					Yes		Yes	Faeces , Feeding, Resting,Signs,Tracks
294	Journal of the Bombay Natural History Society (2007)	5400-6750	India	Garo	25°29'59.35"N	90°20'0.15"E		Rare			Yes		Yes	Faeces , Feeding, Resting,Signs,Tracks
295	Journal of the Bombay Natural History Society (2007)	5400-6750	India	Khasi	25°34'57.24"N	91°37'60.00"E					Yes		Yes	Faeces , Feeding, Resting,Signs,Tracks
296	Journal of the Bombay Natural History Society (2007)	5400-6750	India	Jaintia Hills	25°31'22.61"N	92°22'57.94"E					Yes		Yes	Faeces , Feeding, Resting,Signs,Tracks
297	Journal of the Bombay Natural History Society (2007)	5400-6750	India	Saipung RF	25°18'53.03"N	92°40'2.55"E					Yes		Yes	Faeces , Feeding, Resting,Signs,Tracks
298	Journal of the Bombay Natural History Society (2007)	5400-6750	India	Narpuh RF	25° 5'53.61"N	92°24'4.08"E					Yes		Yes	Faeces , Feeding,Resting,Signs,Tracks
299	Journal of the Bombay Natural History Society (2007)	5400-6750	India	Kailam WS	18°20'27.08"N	83°16'29.33"E		Unknown	Yes (1995)		Yes		Yes	bear tracks, Scats, rubbing signs, rake mark on tree, feeding sign are indirect sign f bear sightings
300	Journal of the Bombay Natural History Society (2007)	5400-6750	India	Kangpokpi Tamenglong	25° 9'4.55"N	93°58'12.02"E					Yes		Yes	bear tracks, Scats, rubbing signs, rake mark on tree, feeding sign are indirect sign f bear sightings
301	Journal of the Bombay Natural History Society (2007)	5400-6750	India	Nagaland	26°15'27.54"N	94°42'59.81"E		Fairly Common			Yes		Yes	bear tracks, Scats, rubbing signs, rake mark on tree, feeding sign are indirect sign f bear sightings
302	Journal of the Bombay Natural History Society (2007)	5400-6750	India	Dampa WS	23°30'11.58"N	92°25'4.86"E		Unknown	Yes (1995)		Yes		Yes	bear tracks, Scats, rubbing signs, rake mark on tree, feeding sign are indirect sign f bear sightings
303	Journal of the Bombay Natural History Society (2007)	5400-6750	India	Lengteng WS	23°48'42.10"N	93°14'54.22"E		Unknown	Yes (1995)		Yes		Yes	bear tracks, Scats, rubbing signs, rake mark on tree, feeding sign are indirect sign f bear sightings
304	Journal of the Bombay Natural History Society (2007)	5400-6750	India	Murlen NP	23°39'25.89"N	93°16'42.62"E		Unknown	Yes (1995)		Yes		Yes	bear tracks, Scats, rubbing signs, rake mark on tree, feeding sign are indirect sign f bear sightings
305	Journal of the Bombay Natural History Society (2007)	5400-6750	India	Ngengpui WS	22°26'26.70"N	92°47'16.66"E		Common	Yes (1995)		Yes		Yes	bear tracks, Scats, rubbing signs, rake mark on tree, feeding sign are indirect sign f bear sightings
306	Journal of the Bombay Natural History Society (2007)	5400-6750	India	Phawngpui NP	22°38'51.20"N	93° 1'38.66"E		Common	Yes (1995)		Yes		Yes	bear tracks, Scats, rubbing signs, rake mark on tree, feeding sign are indirect sign f bear sightings
307	Journal of the Bombay Natural History Society (2007)	5400-6750	India	Trishna WS	23°16'45.01"N	91°24'4.41"E		Unknown	Yes (1995)		Yes		Yes	bear tracks, Scats, rubbing signs, rake mark on tree, feeding sign are indirect sign f bear sightings
308	Journal of the Bombay Natural History Society (2007)	5400-6750	India	Fakim WS	25°49'28.50"N	94°57'15.97"E		Unknown	Yes (1995)		Yes		Yes	bear tracks, Scats, rubbing signs, rake mark on tree, feeding sign are indirect sign f bear sightings
309	Journal of wildlife diseases (1990)		Japan	Kyushu Island	32°30'10.55"N	130°48'40.18"E	Extinct	24th september 1987	Extinct (1987)				No	Extinct
310	Journal of wildlife diseases (1990)		Japan	Oita Prefecture	33° 6'13.85"N	131°22'0.23"E		25th september 1987
311	Journal of wildlife diseases (1990)		Japan	Ogata	40° 1'1.04"N	139°57'38.36"E		26th september 1987
312	Journal of wildlife diseases (1990)		Japan	Honshu	36° 8'28.78"N	138° 2'23.42"E		27th september 1987					Yes
313	Journal of wildlife diseases (1990)		Japan	Sikoku Islands	33°41'52.26"N	133°38'26.06"E		28th september 1987					Yes
314	Oikos (2011)		Japan	Nikko-Ashio	36°40'30.43"N	139°23'10.76"E		20032007													deciduous broad-leaved forest	composed of Quercus crispula , Acer spp. and Fagus crenata				feeds on fruits of 90 woody plant species including fleshy fruits of 67 specie
315	Taronga Conservation Society (2013)		Nepal	Sirdibas	28°23'48.40"N	84°47'39.15"E		2012			Yes	seen by local folks	Yes	Seen by Villagers attacking on humans and killing livestock					Seasonal crop damage during Sowing,Weeding,Harvesting	Naked Barley, Wheat, Maize,potato, Buckwheat, Latte, Soyabean, Kidney bean	A typical forest habitats	pine forest,mixed Oak forest, coniferous species,Pinus wallichiana, Picea smithiana, Tsuga dumosa, Larix griffithiana, Larix himalaica, Abies spectabilis				maize,buckwheat and latte are raided by Himalayan black bear
316	Taronga Conservation Society (2013)		Nepal	Talawang	28°25'40.52"N	82°29'9.98"E		2012			Yes	seen by local folks	Yes	Seen by Villagers attacking on humans and killing livestock					Seasonal crop damage during Sowing,Weeding,Harvesting	Naked Barley, Wheat, Maize,potato, Buckwheat, Latte, Soyabean, Kidney bean	A typical forest habitats	pine forest,mixed Oak forest, coniferous species,Pinus wallichiana, Picea smithiana, Tsuga dumosa, Larix griffithiana, Larix himalaica, Abies spectabilis				maize,buckwheat and latte are raided by Himalayan black bear
317	Taronga Conservation Society (2013)		Nepal	Tejya	29°24'38.52"N	80°23'37.16"E		2012			Yes	seen by local folks	Yes	Seen by Villagers attacking on humans and killing livestock					Seasonal crop damage during Sowing,Weeding,Harvesting	Naked Barley, Wheat, Maize,potato, Buckwheat, Latte, Soyabean, Kidney bean	A typical forest habitats	pine forest,mixed Oak forest, coniferous species,Pinus wallichiana, Picea smithiana, Tsuga dumosa, Larix griffithiana, Larix himalaica, Abies spectabilis				maize,buckwheat and latte are raided by Himalayan black bear
318	Taronga Conservation Society (2013)		Nepal	Sakala	28°56'18.82"N	82°22'0.79"E		2012			Yes	seen by local folks	Yes	Seen by Villagers attacking on humans and killing livestock					Seasonal crop damage during Sowing,Weeding,Harvesting	Naked Barley, Wheat, Maize,potato, Buckwheat, Latte, Soyabean, Kidney bean	A typical forest habitats	pine forest,mixed Oak forest, coniferous species,Pinus wallichiana, Picea smithiana, Tsuga dumosa, Larix griffithiana, Larix himalaica, Abies spectabilis				maize,buckwheat and latte are raided by Himalayan black bear
319	Taronga Conservation Society (2013)		Nepal	Sharada	28°22'20.29"N	82° 9'6.53"E		2012			Yes	seen by local folks	Yes	Seen by Villagers attacking on humans and killing livestock					Seasonal crop damage during Sowing,Weeding,Harvesting	Naked Barley, Wheat, Maize,potato, Buckwheat, Latte, Soyabean, Kidney bean	A typical forest habitats	pine forest,mixed Oak forest, coniferous species,Pinus wallichiana, Picea smithiana, Tsuga dumosa, Larix griffithiana, Larix himalaica, Abies spectabilis				maize,buckwheat and latte are raided by Himalayan black bear
320	Taronga Conservation Society (2013)		Nepal	Chhi	27°34'57.30"N	86°40'9.00"E		2012			Yes	seen by local folks	Yes	Seen by Villagers attacking on humans and killing livestock					Seasonal crop damage during Sowing,Weeding,Harvesting	Naked Barley, Wheat, Maize,potato, Buckwheat, Latte, Soyabean, Kidney bean	A typical forest habitats	pine forest,mixed Oak forest, coniferous species,Pinus wallichiana, Picea smithiana, Tsuga dumosa, Larix griffithiana, Larix himalaica, Abies spectabilis				maize,buckwheat and latte are raided by Himalayan black bear
321	Taronga Conservation Society (2013)		Nepal	Nyak, Sirdiba	28°26'33.01"N	84°53'38.18"E		2012			Yes	seen by local folks	Yes	Seen by Villagers attacking on humans and killing livestock					Seasonal crop damage during Sowing,Weeding,Harvesting	Naked Barley, Wheat, Maize,potato, Buckwheat, Latte, Soyabean, Kidney bean	A typical forest habitats	pine forest,mixed Oak forest, coniferous species,Pinus wallichiana, Picea smithiana, Tsuga dumosa, Larix griffithiana, Larix himalaica, Abies spectabilis				maize,buckwheat and latte are raided by Himalayan black bear
322	Taronga Conservation Society (2013)		Nepal	Chumchet	28°30'12.91"N	84°57'43.24"E		2012			Yes	seen by local folks	Yes	Seen by Villagers attacking on humans and killing livestock					Seasonal crop damage during Sowing,Weeding,Harvesting	Naked Barley, Wheat, Maize,potato, Buckwheat, Latte, Soyabean, Kidney bean	A typical forest habitats	pine forest,mixed Oak forest, coniferous species,Pinus wallichiana, Picea smithiana, Tsuga dumosa, Larix griffithiana, Larix himalaica, Abies spectabilis				maize,buckwheat and latte are raided by Himalayan black bear
323	Taronga Conservation Society (2013)		Nepal	Lokpa	28°26'24.57"N	84°54'34.36"E		2012			Yes	seen by local folks	Yes	Seen by Villagers attacking on humans and killing livestock					Seasonal crop damage during Sowing,Weeding,Harvesting	Naked Barley, Wheat, Maize,potato, Buckwheat, Latte, Soyabean, Kidney bean	A typical forest habitats	pine forest,mixed Oak forest, coniferous species,Pinus wallichiana, Picea smithiana, Tsuga dumosa, Larix griffithiana, Larix himalaica, Abies spectabilis				maize,buckwheat and latte are raided by Himalayan black bear
324	Taronga Conservation Society (2013)		Nepal	Syarpu	28°41'54.73"N	82°28'49.16"E		2012			Yes	seen by local folks	Yes	Seen by Villagers attacking on humans and killing livestock					Seasonal crop damage during Sowing,Weeding,Harvesting	Naked Barley, Wheat, Maize,potato, Buckwheat, Latte, Soyabean, Kidney bean	A typical forest habitats	pine forest,mixed Oak forest, coniferous species,Pinus wallichiana, Picea smithiana, Tsuga dumosa, Larix griffithiana, Larix himalaica, Abies spectabilis				maize,buckwheat and latte are raided by Himalayan black bear
325	Taronga Conservation Society (2013)		Nepal	Gumbalungtang	28° 3'33.29"N	85°49'48.16"E		2012			Yes	seen by local folks	Yes	Seen by Villagers attacking on humans and killing livestock					Seasonal crop damage during Sowing,Weeding,Harvesting	Naked Barley, Wheat, Maize,potato, Buckwheat, Latte, Soyabean, Kidney bean	A typical forest habitats	pine forest,mixed Oak forest, coniferous species,Pinus wallichiana, Picea smithiana, Tsuga dumosa, Larix griffithiana, Larix himalaica, Abies spectabilis				maize,buckwheat and latte are raided by Himalayan black bear
326	Taronga Conservation Society (2013)		Nepal	Mathang	29°11'48.22"N	83°52'9.14"E		2012			Yes	seen by local folks	Yes	Seen by Villagers attacking on humans and killing livestock					Seasonal crop damage during Sowing,Weeding,Harvesting	Naked Barley, Wheat, Maize,potato, Buckwheat, Latte, Soyabean, Kidney bean	A typical forest habitats	pine forest,mixed Oak forest, coniferous species,Pinus wallichiana, Picea smithiana, Tsuga dumosa, Larix griffithiana, Larix himalaica, Abies spectabilis				maize,buckwheat and latte are raided by Himalayan black bear
327	Taronga Conservation Society (2013)		Nepal	Pablung	27°38'40.86"N	85° 4'12.36"E		2012			Yes	seen by local folks	Yes	Seen by Villagers attacking on humans and killing livestock					Seasonal crop damage during Sowing,Weeding,Harvesting	Naked Barley, Wheat, Maize,potato, Buckwheat, Latte, Soyabean, Kidney bean	A typical forest habitats	pine forest,mixed Oak forest, coniferous species,Pinus wallichiana, Picea smithiana, Tsuga dumosa, Larix griffithiana, Larix himalaica, Abies spectabilis				maize,buckwheat and latte are raided by Himalayan black bear
328	Taronga Conservation Society (2013)		Nepal	Bihi	28°30'49.79"N	84°53'18.28"E		2012			Yes	seen by local folks	Yes	Seen by Villagers attacking on humans and killing livestock					Seasonal crop damage during Sowing,Weeding,Harvesting	Naked Barley, Wheat, Maize,potato, Buckwheat, Latte, Soyabean, Kidney bean	A typical forest habitats	pine forest,mixed Oak forest, coniferous species,Pinus wallichiana, Picea smithiana, Tsuga dumosa, Larix griffithiana, Larix himalaica, Abies spectabilis				maize,buckwheat and latte are raided by Himalayan black bear
329	Taronga Conservation Society (2013)		Nepal	Syarang	28°33'4.20"N	84°53'32.92"E		2012			Yes	seen by local folks	Yes	Seen by Villagers attacking on humans and killing livestock					Seasonal crop damage during Sowing,Weeding,Harvesting	Naked Barley, Wheat, Maize,potato, Buckwheat, Latte, Soyabean, Kidney bean	A typical forest habitats	pine forest,mixed Oak forest, coniferous species,Pinus wallichiana, Picea smithiana, Tsuga dumosa, Larix griffithiana, Larix himalaica, Abies spectabilis				maize,buckwheat and latte are raided by Himalayan black bear
330	Taronga Conservation Society (2013)		Nepal	Prok	28°29'45.99"N	84°45'7.55"E		2012			Yes	seen by local folks	Yes	Seen by Villagers attacking on humans and killing livestock					Seasonal crop damage during Sowing,Weeding,Harvesting	Naked Barley, Wheat, Maize,potato, Buckwheat, Latte, Soyabean, Kidney bean	A typical forest habitats	pine forest,mixed Oak forest, coniferous species,Pinus wallichiana, Picea smithiana, Tsuga dumosa, Larix griffithiana, Larix himalaica, Abies spectabilis				maize,buckwheat and latte are raided by Himalayan black bear
331	Taronga Conservation Society (2013)		Nepal	kwak	28°31'50.31"N	84°50'48.06"E		2012			Yes	seen by local folks	Yes	Seen by Villagers attacking on humans and killing livestock					Seasonal crop damage during Sowing,Weeding,Harvesting	Naked Barley, Wheat, Maize,potato, Buckwheat, Latte, Soyabean, Kidney bean	A typical forest habitats	pine forest,mixed Oak forest, coniferous species,Pinus wallichiana, Picea smithiana, Tsuga dumosa, Larix griffithiana, Larix himalaica, Abies spectabilis				maize,buckwheat and latte are raided by Himalayan black bear
332	Taronga Conservation Society (2013)		Nepal	Namrung	28°32'40.46"N	84°46'7.04"E		2012			Yes	seen by local folks	Yes	Seen by Villagers attacking on humans and killing livestock					Seasonal crop damage during Sowing,Weeding,Harvesting	Naked Barley, Wheat, Maize,potato, Buckwheat, Latte, Soyabean, Kidney bean	A typical forest habitats	pine forest,mixed Oak forest, coniferous species,Pinus wallichiana, Picea smithiana, Tsuga dumosa, Larix griffithiana, Larix himalaica, Abies spectabilis				maize,buckwheat and latte are raided by Himalayan black bear
333	Taronga Conservation Society (2013)		Nepal	Tarang	28°39'3.99"N	81°24'23.83"E		2012			Yes	seen by local folks	Yes	Seen by Villagers attacking on humans and killing livestock					Seasonal crop damage during Sowing,Weeding,Harvesting	Naked Barley, Wheat, Maize,potato, Buckwheat, Latte, Soyabean, Kidney bean	A typical forest habitats	pine forest,mixed Oak forest, coniferous species,Pinus wallichiana, Picea smithiana, Tsuga dumosa, Larix griffithiana, Larix himalaica, Abies spectabilis				maize,buckwheat and latte are raided by Himalayan black bear
334	Taronga Conservation Society (2013)		Nepal	Machi	27°40'4.95"N	85°21'33.85"E		2012			Yes	seen by local folks	Yes	Seen by Villagers attacking on humans and killing livestock					Seasonal crop damage during Sowing,Weeding,Harvesting	Naked Barley, Wheat, Maize,potato, Buckwheat, Latte, Soyabean, Kidney bean	A typical forest habitats	pine forest,mixed Oak forest, coniferous species,Pinus wallichiana, Picea smithiana, Tsuga dumosa, Larix griffithiana, Larix himalaica, Abies spectabilis				maize,buckwheat and latte are raided by Himalayan black bear
335	Taronga Conservation Society (2013)		Nepal	Ripchuk	28°27'58.93"N	84°58'26.46"E		2012			Yes	seen by local folks	Yes	Seen by Villagers attacking on humans and killing livestock					Seasonal crop damage during Sowing,Weeding,Harvesting	Naked Barley, Wheat, Maize,potato, Buckwheat, Latte, Soyabean, Kidney bean	A typical forest habitats	pine forest,mixed Oak forest, coniferous species,Pinus wallichiana, Picea smithiana, Tsuga dumosa, Larix griffithiana, Larix himalaica, Abies spectabilis				maize,buckwheat and latte are raided by Himalayan black bear
336	Taronga Conservation Society (2013)		Nepal	Jhong	28°49'24.36"N	83°54'1.09"E		2012			Yes	seen by local folks	Yes	Seen by Villagers attacking on humans and killing livestock					Seasonal crop damage during Sowing,Weeding,Harvesting	Naked Barley, Wheat, Maize,potato, Buckwheat, Latte, Soyabean, Kidney bean	A typical forest habitats	pine forest,mixed Oak forest, coniferous species,Pinus wallichiana, Picea smithiana, Tsuga dumosa, Larix griffithiana, Larix himalaica, Abies spectabilis				maize,buckwheat and latte are raided by Himalayan black bear
337	Taronga Conservation Society (2013)		Nepal	Dho	29° 5'39.08"N	83°12'30.47"E		2012			Yes	seen by local folks	Yes	Seen by Villagers attacking on humans and killing livestock					Seasonal crop damage during Sowing,Weeding,Harvesting	Naked Barley, Wheat, Maize,potato, Buckwheat, Latte, Soyabean, Kidney bean	A typical forest habitats	pine forest,mixed Oak forest, coniferous species,Pinus wallichiana, Picea smithiana, Tsuga dumosa, Larix griffithiana, Larix himalaica, Abies spectabilis				maize,buckwheat and latte are raided by Himalayan black bear
338	Taronga Conservation Society (2013)		Nepal	Lungawak	28°11'32.82"N	85°33'43.27"E		2012			Yes	seen by local folks	Yes	Seen by Villagers attacking on humans and killing livestock					Seasonal crop damage during Sowing,Weeding,Harvesting	Naked Barley, Wheat, Maize,potato, Buckwheat, Latte, Soyabean, Kidney bean	A typical forest habitats	pine forest,mixed Oak forest, coniferous species,Pinus wallichiana, Picea smithiana, Tsuga dumosa, Larix griffithiana, Larix himalaica, Abies spectabilis				maize,buckwheat and latte are raided by Himalayan black bear
339	Taronga Conservation Society (2013)		Nepal	Dhakchyat	27°41'54.37"N	85°17'54.14"E		2012			Yes	seen by local folks	Yes	Seen by Villagers attacking on humans and killing livestock					Seasonal crop damage during Sowing,Weeding,Harvesting	Naked Barley, Wheat, Maize,potato, Buckwheat, Latte, Soyabean, Kidney bean	A typical forest habitats	pine forest,mixed Oak forest, coniferous species,Pinus wallichiana, Picea smithiana, Tsuga dumosa, Larix griffithiana, Larix himalaica, Abies spectabilis				maize,buckwheat and latte are raided by Himalayan black bear
340	Taronga Conservation Society (2013)		Nepal	Lho	28°29'35.41"N	84°40'7.81"E		2012			Yes	seen by local folks	Yes	Seen by Villagers attacking on humans and killing livestock					Seasonal crop damage during Sowing,Weeding,Harvesting	Naked Barley, Wheat, Maize,potato, Buckwheat, Latte, Soyabean, Kidney bean	A typical forest habitats	pine forest,mixed Oak forest, coniferous species,Pinus wallichiana, Picea smithiana, Tsuga dumosa, Larix griffithiana, Larix himalaica, Abies spectabilis				maize,buckwheat and latte are raided by Himalayan black bear
341	Taronga Conservation Society (2013)		Nepal	Lihi	29°13'57.18"N	81°57'59.84"E		2012			Yes	seen by local folks	Yes	Seen by Villagers attacking on humans and killing livestock					Seasonal crop damage during Sowing,Weeding,Harvesting	Naked Barley, Wheat, Maize,potato, Buckwheat, Latte, Soyabean, Kidney bean	A typical forest habitats	pine forest,mixed Oak forest, coniferous species,Pinus wallichiana, Picea smithiana, Tsuga dumosa, Larix griffithiana, Larix himalaica, Abies spectabilis				maize,buckwheat and latte are raided by Himalayan black bear
342	Taronga Conservation Society (2013)		Nepal	Shyo	27°35'50.89"N	91°49'9.27"E		2012			Yes	seen by local folks	Yes	Seen by Villagers attacking on humans and killing livestock					Seasonal crop damage during Sowing,Weeding,Harvesting	Naked Barley, Wheat, Maize,potato, Buckwheat, Latte, Soyabean, Kidney bean	A typical forest habitats	pine forest,mixed Oak forest, coniferous species,Pinus wallichiana, Picea smithiana, Tsuga dumosa, Larix griffithiana, Larix himalaica, Abies spectabilis				maize,buckwheat and latte are raided by Himalayan black bear
343	Taronga Conservation Society (2013)		Nepal	Pal	29°23'52.13"N	83° 5'32.34"E		2012			Yes	seen by local folks	Yes	Seen by Villagers attacking on humans and killing livestock					Seasonal crop damage during Sowing,Weeding,Harvesting	Naked Barley, Wheat, Maize,potato, Buckwheat, Latte, Soyabean, Kidney bean	A typical forest habitats	pine forest,mixed Oak forest, coniferous species,Pinus wallichiana, Picea smithiana, Tsuga dumosa, Larix griffithiana, Larix himalaica, Abies spectabilis				maize,buckwheat and latte are raided by Himalayan black bear
344	Taronga Conservation Society (2013)		Nepal	Gunga	27°54'53.20"N	83°35'43.67"E		2012			Yes	seen by local folks	Yes	Seen by Villagers attacking on humans and killing livestock					Seasonal crop damage during Sowing,Weeding,Harvesting	Naked Barley, Wheat, Maize,potato, Buckwheat, Latte, Soyabean, Kidney bean	A typical forest habitats	pine forest,mixed Oak forest, coniferous species,Pinus wallichiana, Picea smithiana, Tsuga dumosa, Larix griffithiana, Larix himalaica, Abies spectabilis				maize,buckwheat and latte are raided by Himalayan black bear
345	Taronga Conservation Society (2013)		Nepal	Samagaun	28°37'27.99"N	84°35'8.88"E		2012			Yes	seen by local folks	Yes	Seen by Villagers attacking on humans and killing livestock					Seasonal crop damage during Sowing,Weeding,Harvesting	Naked Barley, Wheat, Maize,potato, Buckwheat, Latte, Soyabean, Kidney bean	A typical forest habitats	pine forest,mixed Oak forest, coniferous species,Pinus wallichiana, Picea smithiana, Tsuga dumosa, Larix griffithiana, Larix himalaica, Abies spectabilis				maize,buckwheat and latte are raided by Himalayan black bear
346	Taronga Conservation Society (2013)		Nepal	Numla	29°16'7.53"N	82°18'11.43"E		2012			Yes	seen by local folks	Yes	Seen by Villagers attacking on humans and killing livestock					Seasonal crop damage during Sowing,Weeding,Harvesting	Naked Barley, Wheat, Maize,potato, Buckwheat, Latte, Soyabean, Kidney bean	A typical forest habitats	pine forest,mixed Oak forest, coniferous species,Pinus wallichiana, Picea smithiana, Tsuga dumosa, Larix griffithiana, Larix himalaica, Abies spectabilis				maize,buckwheat and latte are raided by Himalayan black bear
347	Ecology and Evolution (2019)		Nepal	Dhorpatan Hunting Reserve	28°35'8.13"N	82°59'35.45"E							Yes	paw prints, scats, bed sites												Yeiselu (Rubus ellipticus),Nigalo (Arundinaria spp.),Chutro (Berberis aristata),Jhayu (Lichen),Kharsu leaf (Quercus semicarpifolia),Guransh (Rhododendronspp.),Ants(Formicidae),Termites (Blattodea),Paskate,Kharsu seed (Quercus semicarpifolia),Banko seed (Arisaema tortuosum var curvatum),Maizeseed(Zeamays),Fern(Matteuccia struthiopteris)Khanyu Seed (Ficus semicordata),Ghamari,Banjh (Quercus incana)…			Yes	209 total 41 summer, and 32 autumn,77 summer, and 59 autumn
348	Ecology and Evolution (2019)		Nepal	Baitadi	29°31'4.07"N	80°28'7.86"E							Yes	paw prints, scats, bed sites												Yeiselu (Rubus ellipticus),Nigalo (Arundinaria spp.),Chutro (Berberis aristata),Jhayu (Lichen),Kharsu leaf (Quercus semicarpifolia),Guransh (Rhododendronspp.),Ants(Formicidae),Termites (Blattodea),Paskate,Kharsu seed (Quercus semicarpifolia),Banko seed (Arisaema tortuosum var curvatum),Maizeseed(Zeamays),Fern(Matteuccia struthiopteris)Khanyu Seed (Ficus semicordata),Ghamari,Banjh (Quercus incana)…			Yes	209 total 41 summer, and 32 autumn,77 summer, and 59 autumn
349	Ecology and Evolution (2019)		Nepal	Bajhang	29°44'57.49"N	81°15'11.82"E							Yes	paw prints, scats, bed sites												Yeiselu (Rubus ellipticus),Nigalo (Arundinaria spp.),Chutro (Berberis aristata),Jhayu (Lichen),Kharsu leaf (Quercus semicarpifolia),Guransh (Rhododendronspp.),Ants(Formicidae),Termites (Blattodea),Paskate,Kharsu seed (Quercus semicarpifolia),Banko seed (Arisaema tortuosum var curvatum),Maizeseed(Zeamays),Fern(Matteuccia struthiopteris)Khanyu Seed (Ficus semicordata),Ghamari,Banjh (Quercus incana)…			Yes	209 total 41 summer, and 32 autumn,77 summer, and 59 autumn
350	Ecology and Evolution (2019)		Nepal	Darchula	29°54'48.62"N	80°54'2.26"E							Yes	paw prints, scats, bed sites												Yeiselu (Rubus ellipticus),Nigalo (Arundinaria spp.),Chutro (Berberis aristata),Jhayu (Lichen),Kharsu leaf (Quercus semicarpifolia),Guransh (Rhododendronspp.),Ants(Formicidae),Termites (Blattodea),Paskate,Kharsu seed (Quercus semicarpifolia),Banko seed (Arisaema tortuosum var curvatum),Maizeseed(Zeamays),Fern(Matteuccia struthiopteris)Khanyu Seed (Ficus semicordata),Ghamari,Banjh (Quercus incana)…			Yes	209 total 41 summer, and 32 autumn,77 summer, and 59 autumn
351	Ecology and Evolution (2019)		Nepal	Humla	29°58'40.40"N	81°57'17.57"E							Yes	paw prints, scats, bed sites												Yeiselu (Rubus ellipticus),Nigalo (Arundinaria spp.),Chutro (Berberis aristata),Jhayu (Lichen),Kharsu leaf (Quercus semicarpifolia),Guransh (Rhododendronspp.),Ants(Formicidae),Termites (Blattodea),Paskate,Kharsu seed (Quercus semicarpifolia),Banko seed (Arisaema tortuosum var curvatum),Maizeseed(Zeamays),Fern(Matteuccia struthiopteris)Khanyu Seed (Ficus semicordata),Ghamari,Banjh (Quercus incana)…			Yes	209 total 41 summer, and 32 autumn,77 summer, and 59 autumn
352	Global Change Biology (2021)	160	Pakistan	Machiara National Park	34°33'40.88"N	73°36'40.37"E	160	2019-20					Yes	bear signs, that is, scats, pugmarks, debarking of trees and soil dug out	70 persons were interviewed										48 food items were identified based on scat analysis	Acorns,Oak,Viburnum nervosum,Viburnum cotinifolium,Berberis Lycium,Persicaria amplexicaulis,Asphodelustenuifolium,Cymbopogon martini,Geranium Wallichianum,Fragaria nubicola,Skimmia laureola,Sorbaria tomentosa,Rubus ellipticus,Pinus wallichiana,Rumex hastatus,Cardiamin spp.,Cardiamin spp.,Achyranthes aspera,Malva sylvestris,Rosa moschata,Solena amplexicaulis,Elaeagnus umbellate,Valeriana spp.,Pice…			Yes	87 scat samples (summer = 38; autumn = 49)
353	PLoS One (2018)	60	Nepal	Jomsom	28°46'7.17"N	83°46'24.15"E	60				illegal hunting				The majority of local human inhabitants still rely on the local forest ecosystems for subsistence, for collecting wood, fodder, medicinal plants, and wild foods, for grazing, and as cultural and spiritual sites.						subtropical broad leaved forests to subalpine forests	Schima-Castanopsis, Pinus roxbur_x0002_ghii, Quercus spp., Acer spp., Pinus wallichiana, Abies spectabilis, Betula utilis, Aurndinariaspp., and Rhododendron spp							126 fecal were studied 21 hair samples were collected	Of 126 fecal samples, 44 and 82 werecollected during the rainy and autumn seasons, respectively	genoyped eight microsatellite loci using 147 samples, identifying 60 individuals in an area of approximately 525 km2
354	PLoS One (2018)	60	Nepal	Ghandruk	28°27'4.56"N	83°49'36.44"E	60														subtropical broad leaved forests to subalpine forests	Schima-Castanopsis, Pinus roxbur_x0002_ghii, Quercus spp., Acer spp., Pinus wallichiana, Abies spectabilis, Betula utilis, Aurndinariaspp., and Rhododendron spp
355	PLoS One (2018)	60	Nepal	Lwang	28°19'45.08"N	83°52'23.36"E	60														subtropical broad leaved forests to subalpine forests	Schima-Castanopsis, Pinus roxbur_x0002_ghii, Quercus spp., Acer spp., Pinus wallichiana, Abies spectabilis, Betula utilis, Aurndinariaspp., and Rhododendron spp
356	PLoS One (2018)	60	Nepal	Sikles	28°21'26.66"N	84° 6'19.04"E	60														subtropical broad leaved forests to subalpine forests	Schima-Castanopsis, Pinus roxbur_x0002_ghii, Quercus spp., Acer spp., Pinus wallichiana, Abies spectabilis, Betula utilis, Aurndinariaspp., and Rhododendron spp
357	PLoS One (2018)	60	Nepal	Manang	28°39'57.30"N	84° 1'0.16"E	60														subtropical broad leaved forests to subalpine forests	Schima-Castanopsis, Pinus roxbur_x0002_ghii, Quercus spp., Acer spp., Pinus wallichiana, Abies spectabilis, Betula utilis, Aurndinariaspp., and Rhododendron spp
358	PLoS One (2018)	60	Nepal	Bhujung	28°19'27.24"N	84°15'36.67"E	60														subtropical broad leaved forests to subalpine forests	Schima-Castanopsis, Pinus roxbur_x0002_ghii, Quercus spp., Acer spp., Pinus wallichiana, Abies spectabilis, Betula utilis, Aurndinariaspp., and Rhododendron spp
359	PLoS One (2018)	60	Nepal	Lomanthang	29°11'54.73"N	83°52'4.12"E	60														subtropical broad leaved forests to subalpine forests	Schima-Castanopsis, Pinus roxbur_x0002_ghii, Quercus spp., Acer spp., Pinus wallichiana, Abies spectabilis, Betula utilis, Aurndinariaspp., and Rhododendron spp
360	Global ecology and conservation (2016)		Bhutan	Gasa	27°53'51.49"N	89°43'51.43"E	Population Increase	2013-15	Increase in humans mauled by Asiatic black bear from 2013–2015 comparing to that from 1960–2010		Yes	in the year 2010, 27 individuals of livestock were reported to have killed by bear in and around WCNP	Yes	direct sighting,presence of claw marks or the scats	Local folks victims were in the forests to collect non-timber forest products, 25% were attacked while herding their cattle/yaks and 28% of the victims were attacked when they were traveling form one village to another.				crop depredation, particularly of grains, and the maximum being for maize,rear livestock, including sheep, yaks, horses, cattle and poultry ,Fires, Weapons and shouting is an effective method of reducing conflict						Type of crops depredation	Maize,Millet,Paddy,Barley,Buckwheat, Wheat,Beans,Cucumber,Potato,Pumkin,Apple,Peach,Pear,Plum					19 incidences of Asiatic black bear mauling cases treated from 2013 to 2015.about one human mauled by bear from 1960 to 2010 in and around WCNP.
361	Global ecology and conservation (2016)		Bhutan	Wangdue Phodrang	27°29'13.58"N	89°53'58.63"E	Population Increase	2013-15	Increase in humans mauled by Asiatic black bear from 2013–2015 comparing to that from 1960–2010		Yes	in the year 2010, 27 individuals of livestock were reported to have killed by bear in and around WCNP	Yes	direct sighting,presence of claw marks or the scats	Local folks victims were in the forests to collect non-timber forest products, 25% were attacked while herding their cattle/yaks and 28% of the victims were attacked when they were traveling form one village to another.				crop depredation, particularly of grains, and the maximum being for maize,rear livestock, including sheep, yaks, horses, cattle and poultry ,Fires, Weapons and shouting is an effective method of reducing conflict						Type of crops depredation	Maize,Millet,Paddy,Barley,Buckwheat, Wheat,Beans,Cucumber,Potato,Pumkin,Apple,Peach,Pear,Plum					19 incidences of Asiatic black bear mauling cases treated from 2013 to 2015.about one human mauled by bear from 1960 to 2010 in and around WCNP.
362	Global ecology and conservation (2016)		Bhutan	Bhumthang	27°37'3.32"N	90°40'37.92"E	Population Increase	2013-15	Increase in humans mauled by Asiatic black bear from 2013–2015 comparing to that from 1960–2010		Yes	in the year 2010, 27 individuals of livestock were reported to have killed by bear in and around WCNP	Yes	direct sighting,presence of claw marks or the scats	Local folks victims were in the forests to collect non-timber forest products, 25% were attacked while herding their cattle/yaks and 28% of the victims were attacked when they were traveling form one village to another.				crop depredation, particularly of grains, and the maximum being for maize,rear livestock, including sheep, yaks, horses, cattle and poultry ,Fires, Weapons and shouting is an effective method of reducing conflict						Type of crops depredation	Maize,Millet,Paddy,Barley,Buckwheat, Wheat,Beans,Cucumber,Potato,Pumkin,Apple,Peach,Pear,Plum					19 incidences of Asiatic black bear mauling cases treated from 2013 to 2015.about one human mauled by bear from 1960 to 2010 in and around WCNP.
363	Global ecology and conservation (2016)		Bhutan	Lhuentse	27°48'8.36"N	91° 8'7.09"E	Population Increase	2013-15	Increase in humans mauled by Asiatic black bear from 2013–2015 comparing to that from 1960–2010		Yes	in the year 2010, 27 individuals of livestock were reported to have killed by bear in and around WCNP	Yes	direct sighting,presence of claw marks or the scats	Local folks victims were in the forests to collect non-timber forest products, 25% were attacked while herding their cattle/yaks and 28% of the victims were attacked when they were traveling form one village to another.				crop depredation, particularly of grains, and the maximum being for maize,rear livestock, including sheep, yaks, horses, cattle and poultry ,Fires, Weapons and shouting is an effective method of reducing conflict						Type of crops depredation	Maize,Millet,Paddy,Barley,Buckwheat, Wheat,Beans,Cucumber,Potato,Pumkin,Apple,Peach,Pear,Plum					19 incidences of Asiatic black bear mauling cases treated from 2013 to 2015.about one human mauled by bear from 1960 to 2010 in and around WCNP.
364	Global ecology and conservation (2016)		Bhutan	Dungkar	27°49'28.29"N	91° 6'39.51"E	Population Increase	2013-15	Increase in humans mauled by Asiatic black bear from 2013–2015 comparing to that from 1960–2010		Yes	in the year 2010, 27 individuals of livestock were reported to have killed by bear in and around WCNP	Yes	direct sighting,presence of claw marks or the scats	Local folks victims were in the forests to collect non-timber forest products, 25% were attacked while herding their cattle/yaks and 28% of the victims were attacked when they were traveling form one village to another.				crop depredation, particularly of grains, and the maximum being for maize,rear livestock, including sheep, yaks, horses, cattle and poultry ,Fires, Weapons and shouting is an effective method of reducing conflict						Type of crops depredation	Maize,Millet,Paddy,Barley,Buckwheat, Wheat,Beans,Cucumber,Potato,Pumkin,Apple,Peach,Pear,Plum					19 incidences of Asiatic black bear mauling cases treated from 2013 to 2015.about one human mauled by bear from 1960 to 2010 in and around WCNP.
365	Global ecology and conservation (2016)		Bhutan	Trongsa	27°29'59.38"N	90°30'29.03"E	Population Increase	2013-15	Increase in humans mauled by Asiatic black bear from 2013–2015 comparing to that from 1960–2010		Yes	in the year 2010, 27 individuals of livestock were reported to have killed by bear in and around WCNP	Yes	direct sighting,presence of claw marks or the scats	Local folks victims were in the forests to collect non-timber forest products, 25% were attacked while herding their cattle/yaks and 28% of the victims were attacked when they were traveling form one village to another.				crop depredation, particularly of grains, and the maximum being for maize,rear livestock, including sheep, yaks, horses, cattle and poultry ,Fires, Weapons and shouting is an effective method of reducing conflict						Type of crops depredation	Maize,Millet,Paddy,Barley,Buckwheat, Wheat,Beans,Cucumber,Potato,Pumkin,Apple,Peach,Pear,Plum					19 incidences of Asiatic black bear mauling cases treated from 2013 to 2015.about one human mauled by bear from 1960 to 2010 in and around WCNP.
366	Global ecology and conservation (2016)		Bhutan	Naling	27°15'57.15"N	91°14'44.68"E	Population Increase	2013-15	Increase in humans mauled by Asiatic black bear from 2013–2015 comparing to that from 1960–2010		Yes	in the year 2010, 27 individuals of livestock were reported to have killed by bear in and around WCNP	Yes	direct sighting,presence of claw marks or the scats	Local folks victims were in the forests to collect non-timber forest products, 25% were attacked while herding their cattle/yaks and 28% of the victims were attacked when they were traveling form one village to another.				crop depredation, particularly of grains, and the maximum being for maize,rear livestock, including sheep, yaks, horses, cattle and poultry ,Fires, Weapons and shouting is an effective method of reducing conflict						Type of crops depredation	Maize,Millet,Paddy,Barley,Buckwheat, Wheat,Beans,Cucumber,Potato,Pumkin,Apple,Peach,Pear,Plum					19 incidences of Asiatic black bear mauling cases treated from 2013 to 2015.about one human mauled by bear from 1960 to 2010 in and around WCNP.
367	Global ecology and conservation (2016)		Bhutan	Tabi	27°34'37.52"N	91°29'50.50"E	Population Increase	2013-15	Increase in humans mauled by Asiatic black bear from 2013–2015 comparing to that from 1960–2010		Yes	in the year 2010, 27 individuals of livestock were reported to have killed by bear in and around WCNP	Yes	direct sighting,presence of claw marks or the scats	Local folks victims were in the forests to collect non-timber forest products, 25% were attacked while herding their cattle/yaks and 28% of the victims were attacked when they were traveling form one village to another.				crop depredation, particularly of grains, and the maximum being for maize,rear livestock, including sheep, yaks, horses, cattle and poultry ,Fires, Weapons and shouting is an effective method of reducing conflict						Type of crops depredation	Maize,Millet,Paddy,Barley,Buckwheat, Wheat,Beans,Cucumber,Potato,Pumkin,Apple,Peach,Pear,Plum					19 incidences of Asiatic black bear mauling cases treated from 2013 to 2015.about one human mauled by bear from 1960 to 2010 in and around WCNP.
368	Global ecology and conservation (2016)		Bhutan	Nye	27°33'36.57"N	89°26'36.79"E	Population Increase	2013-15	Increase in humans mauled by Asiatic black bear from 2013–2015 comparing to that from 1960–2010		Yes	in the year 2010, 27 individuals of livestock were reported to have killed by bear in and around WCNP	Yes	direct sighting,presence of claw marks or the scats	Local folks victims were in the forests to collect non-timber forest products, 25% were attacked while herding their cattle/yaks and 28% of the victims were attacked when they were traveling form one village to another.				crop depredation, particularly of grains, and the maximum being for maize,rear livestock, including sheep, yaks, horses, cattle and poultry ,Fires, Weapons and shouting is an effective method of reducing conflict						Type of crops depredation	Maize,Millet,Paddy,Barley,Buckwheat, Wheat,Beans,Cucumber,Potato,Pumkin,Apple,Peach,Pear,Plum					19 incidences of Asiatic black bear mauling cases treated from 2013 to 2015.about one human mauled by bear from 1960 to 2010 in and around WCNP.
369	Global ecology and conservation (2016)		Bhutan	Shawa	27°46'23.74"N	91° 9'40.62"E	Population Increase	2013-15	Increase in humans mauled by Asiatic black bear from 2013–2015 comparing to that from 1960–2010		Yes	in the year 2010, 27 individuals of livestock were reported to have killed by bear in and around WCNP	Yes	direct sighting,presence of claw marks or the scats	Local folks victims were in the forests to collect non-timber forest products, 25% were attacked while herding their cattle/yaks and 28% of the victims were attacked when they were traveling form one village to another.				crop depredation, particularly of grains, and the maximum being for maize,rear livestock, including sheep, yaks, horses, cattle and poultry ,Fires, Weapons and shouting is an effective method of reducing conflict						Type of crops depredation	Maize,Millet,Paddy,Barley,Buckwheat, Wheat,Beans,Cucumber,Potato,Pumkin,Apple,Peach,Pear,Plum					19 incidences of Asiatic black bear mauling cases treated from 2013 to 2015.about one human mauled by bear from 1960 to 2010 in and around WCNP.
370	Global ecology and conservation (2016)		Bhutan	Zamling	27°16'4.22"N	91°14'14.42"E	Population Increase	2013-15	Increase in humans mauled by Asiatic black bear from 2013–2015 comparing to that from 1960–2010		Yes	in the year 2010, 27 individuals of livestock were reported to have killed by bear in and around WCNP	Yes	direct sighting,presence of claw marks or the scats	Local folks victims were in the forests to collect non-timber forest products, 25% were attacked while herding their cattle/yaks and 28% of the victims were attacked when they were traveling form one village to another.				crop depredation, particularly of grains, and the maximum being for maize,rear livestock, including sheep, yaks, horses, cattle and poultry ,Fires, Weapons and shouting is an effective method of reducing conflict						Type of crops depredation	Maize,Millet,Paddy,Barley,Buckwheat, Wheat,Beans,Cucumber,Potato,Pumkin,Apple,Peach,Pear,Plum					19 incidences of Asiatic black bear mauling cases treated from 2013 to 2015.about one human mauled by bear from 1960 to 2010 in and around WCNP.
371	Global ecology and conservation (2016)		Bhutan	Tsholing	27°16'49.82"N	91° 7'19.65"E	Population Increase	2013-15	Increase in humans mauled by Asiatic black bear from 2013–2015 comparing to that from 1960–2010		Yes	in the year 2010, 27 individuals of livestock were reported to have killed by bear in and around WCNP	Yes	direct sighting,presence of claw marks or the scats	Local folks victims were in the forests to collect non-timber forest products, 25% were attacked while herding their cattle/yaks and 28% of the victims were attacked when they were traveling form one village to another.				crop depredation, particularly of grains, and the maximum being for maize,rear livestock, including sheep, yaks, horses, cattle and poultry ,Fires, Weapons and shouting is an effective method of reducing conflict						Type of crops depredation	Maize,Millet,Paddy,Barley,Buckwheat, Wheat,Beans,Cucumber,Potato,Pumkin,Apple,Peach,Pear,Plum					19 incidences of Asiatic black bear mauling cases treated from 2013 to 2015.about one human mauled by bear from 1960 to 2010 in and around WCNP.
372	Global ecology and conservation (2016)		Bhutan	Tsikaling	27°16'26.88"N	91°14'17.44"E	Population Increase	2013-15	Increase in humans mauled by Asiatic black bear from 2013–2015 comparing to that from 1960–2010		Yes	in the year 2010, 27 individuals of livestock were reported to have killed by bear in and around WCNP	Yes	direct sighting,presence of claw marks or the scats	Local folks victims were in the forests to collect non-timber forest products, 25% were attacked while herding their cattle/yaks and 28% of the victims were attacked when they were traveling form one village to another.				crop depredation, particularly of grains, and the maximum being for maize,rear livestock, including sheep, yaks, horses, cattle and poultry ,Fires, Weapons and shouting is an effective method of reducing conflict						Type of crops depredation	Maize,Millet,Paddy,Barley,Buckwheat, Wheat,Beans,Cucumber,Potato,Pumkin,Apple,Peach,Pear,Plum					19 incidences of Asiatic black bear mauling cases treated from 2013 to 2015.about one human mauled by bear from 1960 to 2010 in and around WCNP.
373	Global ecology and conservation (2016)		Bhutan	Thodra Goenpa	27°40'30.43"N	90°54'44.16"E	Population Increase	2013-15	Increase in humans mauled by Asiatic black bear from 2013–2015 comparing to that from 1960–2010		Yes	in the year 2010, 27 individuals of livestock were reported to have killed by bear in and around WCNP	Yes	direct sighting,presence of claw marks or the scats	Local folks victims were in the forests to collect non-timber forest products, 25% were attacked while herding their cattle/yaks and 28% of the victims were attacked when they were traveling form one village to another.				crop depredation, particularly of grains, and the maximum being for maize,rear livestock, including sheep, yaks, horses, cattle and poultry ,Fires, Weapons and shouting is an effective method of reducing conflict						Type of crops depredation	Maize,Millet,Paddy,Barley,Buckwheat, Wheat,Beans,Cucumber,Potato,Pumkin,Apple,Peach,Pear,Plum					19 incidences of Asiatic black bear mauling cases treated from 2013 to 2015.about one human mauled by bear from 1960 to 2010 in and around WCNP.
374	Global ecology and conservation (2016)		Bhutan	Samthang	27°26'9.24"N	89°12'15.67"E	Population Increase	2013-15	Increase in humans mauled by Asiatic black bear from 2013–2015 comparing to that from 1960–2010		Yes	in the year 2010, 27 individuals of livestock were reported to have killed by bear in and around WCNP	Yes	direct sighting,presence of claw marks or the scats	Local folks victims were in the forests to collect non-timber forest products, 25% were attacked while herding their cattle/yaks and 28% of the victims were attacked when they were traveling form one village to another.				crop depredation, particularly of grains, and the maximum being for maize,rear livestock, including sheep, yaks, horses, cattle and poultry ,Fires, Weapons and shouting is an effective method of reducing conflict						Type of crops depredation	Maize,Millet,Paddy,Barley,Buckwheat, Wheat,Beans,Cucumber,Potato,Pumkin,Apple,Peach,Pear,Plum					19 incidences of Asiatic black bear mauling cases treated from 2013 to 2015.about one human mauled by bear from 1960 to 2010 in and around WCNP.
375	Global ecology and conservation (2016)		Bhutan	Nasiphel	27°40'46.59"N	90°43'20.65"E	Population Increase	2013-15	Increase in humans mauled by Asiatic black bear from 2013–2015 comparing to that from 1960–2010		Yes	in the year 2010, 27 individuals of livestock were reported to have killed by bear in and around WCNP	Yes	direct sighting,presence of claw marks or the scats	Local folks victims were in the forests to collect non-timber forest products, 25% were attacked while herding their cattle/yaks and 28% of the victims were attacked when they were traveling form one village to another.				crop depredation, particularly of grains, and the maximum being for maize,rear livestock, including sheep, yaks, horses, cattle and poultry ,Fires, Weapons and shouting is an effective method of reducing conflict						Type of crops depredation	Maize,Millet,Paddy,Barley,Buckwheat, Wheat,Beans,Cucumber,Potato,Pumkin,Apple,Peach,Pear,Plum					19 incidences of Asiatic black bear mauling cases treated from 2013 to 2015.about one human mauled by bear from 1960 to 2010 in and around WCNP.
376	Global ecology and conservation (2016)		Bhutan	Luki raw	27°38'36.41"N	90°40'8.76"E	Population Increase	2013-15	Increase in humans mauled by Asiatic black bear from 2013–2015 comparing to that from 1960–2010		Yes	in the year 2010, 27 individuals of livestock were reported to have killed by bear in and around WCNP	Yes	direct sighting,presence of claw marks or the scats	Local folks victims were in the forests to collect non-timber forest products, 25% were attacked while herding their cattle/yaks and 28% of the victims were attacked when they were traveling form one village to another.				crop depredation, particularly of grains, and the maximum being for maize,rear livestock, including sheep, yaks, horses, cattle and poultry ,Fires, Weapons and shouting is an effective method of reducing conflict						Type of crops depredation	Maize,Millet,Paddy,Barley,Buckwheat, Wheat,Beans,Cucumber,Potato,Pumkin,Apple,Peach,Pear,Plum					19 incidences of Asiatic black bear mauling cases treated from 2013 to 2015.about one human mauled by bear from 1960 to 2010 in and around WCNP.
377	Global ecology and conservation (2016)		Bhutan	Drongthang	27°29'22.47"N	89°38'38.98"E	Population Increase	2013-15	Increase in humans mauled by Asiatic black bear from 2013–2015 comparing to that from 1960–2010		Yes	in the year 2010, 27 individuals of livestock were reported to have killed by bear in and around WCNP	Yes	direct sighting,presence of claw marks or the scats	Local folks victims were in the forests to collect non-timber forest products, 25% were attacked while herding their cattle/yaks and 28% of the victims were attacked when they were traveling form one village to another.				crop depredation, particularly of grains, and the maximum being for maize,rear livestock, including sheep, yaks, horses, cattle and poultry ,Fires, Weapons and shouting is an effective method of reducing conflict						Type of crops depredation	Maize,Millet,Paddy,Barley,Buckwheat, Wheat,Beans,Cucumber,Potato,Pumkin,Apple,Peach,Pear,Plum					19 incidences of Asiatic black bear mauling cases treated from 2013 to 2015.about one human mauled by bear from 1960 to 2010 in and around WCNP.
378	Global ecology and conservation (2016)		Bhutan	Mangdephu	27°24'2.73"N	90°39'44.25"E	Population Increase	2013-15	Increase in humans mauled by Asiatic black bear from 2013–2015 comparing to that from 1960–2010		Yes	in the year 2010, 27 individuals of livestock were reported to have killed by bear in and around WCNP	Yes	direct sighting,presence of claw marks or the scats	Local folks victims were in the forests to collect non-timber forest products, 25% were attacked while herding their cattle/yaks and 28% of the victims were attacked when they were traveling form one village to another.				crop depredation, particularly of grains, and the maximum being for maize,rear livestock, including sheep, yaks, horses, cattle and poultry ,Fires, Weapons and shouting is an effective method of reducing conflict						Type of crops depredation	Maize,Millet,Paddy,Barley,Buckwheat, Wheat,Beans,Cucumber,Potato,Pumkin,Apple,Peach,Pear,Plum					19 incidences of Asiatic black bear mauling cases treated from 2013 to 2015.about one human mauled by bear from 1960 to 2010 in and around WCNP.
379	Global ecology and conservation (2016)		Bhutan	Simjo	27°24'48.89"N	89°39'16.08"E	Population Increase	2013-15	Increase in humans mauled by Asiatic black bear from 2013–2015 comparing to that from 1960–2010		Yes	in the year 2010, 27 individuals of livestock were reported to have killed by bear in and around WCNP	Yes	direct sighting,presence of claw marks or the scats	Local folks victims were in the forests to collect non-timber forest products, 25% were attacked while herding their cattle/yaks and 28% of the victims were attacked when they were traveling form one village to another.				crop depredation, particularly of grains, and the maximum being for maize,rear livestock, including sheep, yaks, horses, cattle and poultry ,Fires, Weapons and shouting is an effective method of reducing conflict						Type of crops depredation	Maize,Millet,Paddy,Barley,Buckwheat, Wheat,Beans,Cucumber,Potato,Pumkin,Apple,Peach,Pear,Plum					19 incidences of Asiatic black bear mauling cases treated from 2013 to 2015.about one human mauled by bear from 1960 to 2010 in and around WCNP.
380	Global ecology and conservation (2016)		Bhutan	Bemji	27°34'10.71"N	90°27'43.42"E	Population Increase	2013-15	Increase in humans mauled by Asiatic black bear from 2013–2015 comparing to that from 1960–2010		Yes	in the year 2010, 27 individuals of livestock were reported to have killed by bear in and around WCNP	Yes	direct sighting,presence of claw marks or the scats	Local folks victims were in the forests to collect non-timber forest products, 25% were attacked while herding their cattle/yaks and 28% of the victims were attacked when they were traveling form one village to another.				crop depredation, particularly of grains, and the maximum being for maize,rear livestock, including sheep, yaks, horses, cattle and poultry ,Fires, Weapons and shouting is an effective method of reducing conflict						Type of crops depredation	Maize,Millet,Paddy,Barley,Buckwheat, Wheat,Beans,Cucumber,Potato,Pumkin,Apple,Peach,Pear,Plum					19 incidences of Asiatic black bear mauling cases treated from 2013 to 2015.about one human mauled by bear from 1960 to 2010 in and around WCNP.
381	Global ecology and conservation (2016)		Bhutan	Singphu	27°29'33.75"N	27°29'33.75"N	Population Increase	2013-15	Increase in humans mauled by Asiatic black bear from 2013–2015 comparing to that from 1960–2010		Yes	in the year 2010, 27 individuals of livestock were reported to have killed by bear in and around WCNP	Yes	direct sighting,presence of claw marks or the scats	Local folks victims were in the forests to collect non-timber forest products, 25% were attacked while herding their cattle/yaks and 28% of the victims were attacked when they were traveling form one village to another.				crop depredation, particularly of grains, and the maximum being for maize,rear livestock, including sheep, yaks, horses, cattle and poultry ,Fires, Weapons and shouting is an effective method of reducing conflict						Type of crops depredation	Maize,Millet,Paddy,Barley,Buckwheat, Wheat,Beans,Cucumber,Potato,Pumkin,Apple,Peach,Pear,Plum					19 incidences of Asiatic black bear mauling cases treated from 2013 to 2015.about one human mauled by bear from 1960 to 2010 in and around WCNP.
382	Ecological Informatics (2022)	114	Pakistan	Ghamoot National Park	34°56'36.50"N	74°12'51.93"E	Increase			114 bear o
383	Ecological Informatics (2022)	114	Pakistan	Hillan Game Reserve	33°40'17.74"N	73°37'21.69"E
384	Ecological Informatics (2022)	114	Pakistan	Machiara National Park	34°33'38.44"N	73°36'40.12"E	Increase
385	Ecological Informatics (2022)	114	Pakistan	Mohri Said Ali	33°54'21.84"N	74° 5'37.31"E
386	Ecological Informatics (2022)	114	Pakistan	Moji Game Reserve	34°19'9.64"N	73°48'45.31"E	Decrease
387	Ecological Informatics (2022)	114	Pakistan	Musk Deer National Park	34°43'26.55"N	74°42'34.83"E	Increase
388	Ecological Informatics (2022)	114	Pakistan	Nar Shair Ali Khan Game Reserve	33°56'23.49"N	73°56'53.11"E	Decrease
389	Ecological Informatics (2022)	114	Pakistan	Pir Lasoora National Park	33°27'38.30"N	74° 4'28.09"E	Decrease
390	Ecological Informatics (2022)	114	Pakistan	Qazi Nag Game Reserve	34°21'33.50"N	73°48'35.88"E
391	Ecological Informatics (2022)	114	Pakistan	Salkhala Game Reserve	34°33'18.49"N	34°33'18.49"N
392	Ecological Informatics (2022)	114	Pakistan	Phala Game Reserve	33°52'8.64"N	73°12'42.09"E
393	Ecological Informatics (2022)	114	Pakistan	Sudhan Gali Game Reserve	34° 4'29.95"N	73°44'41.52"E	Decrease
394	Ecological Informatics (2022)	114	Pakistan	Toli Peer National Park	33°53'28.28"N	73°54'28.96"E	Decrease
395	Ecological Informatics (2022)	114	Pakistan	Lolosar Dodi Pat National park	35° 5'1.01"N	74° 0'23.43"E	Increase
396	Ecological Informatics (2022)	114	Pakistan	Mankial Community	35°13'37.62"N	72°38'20.83"E	Increase
397	Ecological Informatics (2022)	114	Pakistan	Golen Gol	35°55'12.30"N	72° 0'46.18"E	Decrease
398	Ecological Informatics (2022)	114	Pakistan	Manshi Wildlife Sanctuary	34°42'12.07"N	73°27'0.65"E	Decrease
399	Ecological Informatics (2022)	114	Pakistan	Saiful Malook National Park	34°51'27.01"N	73°41'20.05"E	Increase
400	Biological Research (2018)	6	Nepal	Sivalik Hills	27°46'6.70"N	82°24'27.41"E				6			No	claw marks on trees, diggings, or scats							Riverine forests, tropical deciduous forests / hill Sal, and tropical evergreen forests	Chir pine, Pinus roxburghiiSal (Shorea robusta) forests, Khair-sissoo (Acacia catechu, Dalbergia sissoo) / riverine forests, and grasslands (each in distinct patches
401	Biological Research (2018)	6	Nepal	Terai	27°44'42.69"N	85° 2'4.03"E				6			No	claw marks on trees, diggings, or scats							Riverine forests, tropical deciduous forests / hill Sal, and tropical evergreen forests	Chir pine, Pinus roxburghiiSal (Shorea robusta) forests, Khair-sissoo (Acacia catechu, Dalbergia sissoo) / riverine forests, and grasslands (each in distinct patches
402	Biological Research (2018)	6	Nepal	Bardia	28°17'19.20"N	81°25'45.47"E				6			No	claw marks on trees, diggings, or scats							Riverine forests, tropical deciduous forests / hill Sal, and tropical evergreen forests	Chir pine, Pinus roxburghiiSal (Shorea robusta) forests, Khair-sissoo (Acacia catechu, Dalbergia sissoo) / riverine forests, and grasslands (each in distinct patches
403	Biological Research (2018)	6	Nepal	Banke National Park	28° 9'45.14"N	81°53'19.28"E				6			No	claw marks on trees, diggings, or scats							Riverine forests, tropical deciduous forests / hill Sal, and tropical evergreen forests	Chir pine, Pinus roxburghiiSal (Shorea robusta) forests, Khair-sissoo (Acacia catechu, Dalbergia sissoo) / riverine forests, and grasslands (each in distinct patches
404	International Journal of Conservation Science (2021)	242	India	Khangchendzonga National Park	27°38'35.00"N	88°19'43.52"E	242	2015-2016			Yes	28 numbers of a dead animal killed	Yes	24 claw marks, 36 pugmarks, 57 feeding observations, 32 scats, 14 trail or track used, 4 dens, 1 skull, 4 direct sightings, 3 times bear roaring sound, 28 numbers of a dead animal killed, 34 crop depredation and 5 property damage					livestock killing, crop depredation, property damage, and even attack on a human		sub-tropical to alpine	Trans-Himalayan (Cold Desert)			Omnivore	Goat,Sheep,Yak,Foal/horse,Poultry,Maize,Finger millet,Buckwheat,Gauva,Squash
405	International Journal of Conservation Science (2021)	242	India	Yuksom range	27°22'17.72"N	88°13'23.24"E	242	2015-2016			Yes	28 numbers of a dead animal killed	Yes	24 claw marks, 36 pugmarks, 57 feeding observations, 32 scats, 14 trail or track used, 4 dens, 1 skull, 4 direct sightings, 3 times bear roaring sound, 28 numbers of a dead animal killed, 34 crop depredation and 5 property damage					livestock killing, crop depredation, property damage, and even attack on a human		sub-tropical to alpine	Trans-Himalayan (Cold Desert)			Omnivore	Goat,Sheep,Yak,Foal/horse,Poultry,Maize,Finger millet,Buckwheat,Gauva,Squash
406	International Journal of Conservation Science (2021)	242	India	Chungthang range	27°36'8.52"N	88°38'40.25"E	242	2015-2016			Yes	28 numbers of a dead animal killed	Yes	24 claw marks, 36 pugmarks, 57 feeding observations, 32 scats, 14 trail or track used, 4 dens, 1 skull, 4 direct sightings, 3 times bear roaring sound, 28 numbers of a dead animal killed, 34 crop depredation and 5 property damage					livestock killing, crop depredation, property damage, and even attack on a human		sub-tropical to alpine	Trans-Himalayan (Cold Desert)			Omnivore	Goat,Sheep,Yak,Foal/horse,Poultry,Maize,Finger millet,Buckwheat,Gauva,Squash
407	International Journal of Conservation Science (2021)	242	India	Dzongu range	27°30'34.51"N	88°26'15.19"E	242	2015-2016			Yes	28 numbers of a dead animal killed	Yes	24 claw marks, 36 pugmarks, 57 feeding observations, 32 scats, 14 trail or track used, 4 dens, 1 skull, 4 direct sightings, 3 times bear roaring sound, 28 numbers of a dead animal killed, 34 crop depredation and 5 property damage					livestock killing, crop depredation, property damage, and even attack on a human		sub-tropical to alpine	Trans-Himalayan (Cold Desert)			Omnivore	Goat,Sheep,Yak,Foal/horse,Poultry,Maize,Finger millet,Buckwheat,Gauva,Squash
408	Ursus (2001)		India	Pahalgam	34° 0'48.32"N	75°18'36.57"E							Yes	bear sightings or sign (feces, feeding or resting signs, tracks)
409	Ursus (2001)		India	Pinjore Punjab FD	30°47'54.58"N	76°54'46.98"E							Yes	bear sightings or sign (feces, feeding or resting signs, tracks)
410	Ursus (2001)		India	Naranag	34°21'15.67"N	74°58'42.82"E							Yes	bear sightings or sign (feces, feeding or resting signs, tracks)
411	Ursus (2001)		India	Wangat	34°19'26.03"N	74°56'46.82"E							Yes	bear sightings or sign (feces, feeding or resting signs, tracks)
412	Ursus (2001)		India	Tral	33°56'0.89"N	75° 6'49.22"E							Yes	bear sightings or sign (feces, feeding or resting signs, tracks)
413	Ursus (2001)		India	Shikargarh	33°53'51.23"N	75° 8'0.08"E							Yes	bear sightings or sign (feces, feeding or resting signs, tracks)
414	Ursus (2001)	>250	India	Manjrekar	15°51'35.42"N	74°30'17.92"E	>250	1989					Yes	bear sightings or sign (feces, feeding or resting signs, tracks)
415	Ursus (2001)	7	India	Dachigam	34° 8'17.32"N	75° 2'5.30"E	7	1981–1982					Yes	bear sightings or sign (feces, feeding or resting signs, tracks)
416	Ursus (2001)		India	Overa WS	34° 2'30.69"N	75°18'56.55"E		1985 to 1991					Yes	females with cubs were sighted in 1985–86, no cubs were sighted during 1987–90, and hesaw no bears in 1991. It appears that they were breedingwell in 1985–87 and may not have bred in 1988–91.
417	Ursus (2001)		India	Dakrum	22°44'11.92"N	75°52'29.03"E							Yes	bear sightings or sign (feces, feeding or resting signs, tracks)
418	Ursus (2001)		India	Dharangati WS	31°25'10.42"N	77°51'11.03"E							Yes	bear sightings or sign (feces, feeding or resting signs, tracks)
419	Ursus (2001)		India	Shar	32°33'41.18"N	76°13'45.01"E							Yes	bear sightings or sign (feces, feeding or resting signs, tracks)
420	Ursus (2001)		India	Rupi Bhaba WS	31°35'49.34"N	77°50'9.96"E							Yes	bear sightings or sign (feces, feeding or resting signs, tracks)
421	Ursus (2001)		India	Tundah WS	32°30'30.26"N	76°28'1.83"E							Yes	Fairly Common
422	Ursus (2001)		India	Kugti Wildlife Sanctuary	32°27'13.29"N	76°41'50.07"E							Yes	Fairly Common
423	Ursus (2001)		India	Sangla WS	31°19'39.33"N	78°25'45.24"E							Yes	Fairly Common
424	Ursus (2001)		India	Dharangati WS	31°25'9.77"N	77°51'11.06"E							Yes	Fairly Common
425	Ursus (2001)		India	Yamuna	30° 6'8.67"N	77°15'55.98"E							Yes	bear sightings or sign (feces, feeding or resting signs, tracks)
426	Ursus (2001)		India	Palin WS	27°43'34.08"N	93°38'31.94"E		unknown (1995)	very common (1999)				Yes	bear sightings or sign (feces, feeding or resting signs, tracks)
427	Ursus (2001)		India	Tawang WS and NP	27°36'32.78"N	91°42'20.02"E		unknown (1995)	very common (1999)				Yes	bear sightings or sign (feces, feeding or resting signs, tracks)
428	Ursus (2001)		India	Walong WS	28° 7'47.82"N	97° 1'17.83"E		unknown (1995)	very common (1999)				Yes	bear sightings or sign (feces, feeding or resting signs, tracks)
429	Ursus (2001)		India	Ngenpui	22°30'27.11"N	92°46'38.07"E		unknown (1995)	Rare (1999)				Yes	bear sightings or sign (feces, feeding or resting signs, tracks)
430	Ursus (2001)		India	Rowa WS	24°17'34.00"N	92° 9'59.45"E		unknown (1995)	unknown (1999)				Yes	bear sightings or sign (feces, feeding or resting signs, tracks)
431	Ursus (2001)		India	Tishna WS	23°16'4.22"N	91°21'37.02"E		unknown (1995)	common (1999)				Yes	bear sightings or sign (feces, feeding or resting signs, tracks)
432	Ursus (2001)		India	Chamoli Garhwal	30°17'46.34"N	79°33'37.20"E					Yes	Black bear depredation problems in 1993	Yes	bear sightings or sign (feces, feeding or resting signs, tracks)
433	Ursus (2001)		India	Gopeshwar	30°24'35.31"N	79°19'11.43"E							Yes	bear sightings or sign (feces, feeding or resting signs, tracks)
434	Ursus (2001)		India	Govind WS	30°37'6.89"N	79°33'42.18"E		unpublished data (1992)					Yes	bear sightings or sign (feces, feeding or resting signs, tracks)
435	Ursus (2001)		India	Tehri	30°22'34.27"N	78°25'38.16"E							Yes	bear sightings or sign (feces, feeding or resting signs, tracks)
436	Ursus (2001)		India	Bura Kedar	30°17'38.68"N	79°31'55.45"E							Yes	bear sightings or sign (feces, feeding or resting signs, tracks)
437	Ursus (2001)		India	Dharamghar	29°52'45.96"N	80° 0'36.20"E							Yes	bear sightings or sign (feces, feeding or resting signs, tracks)
438	Ursus (2001)		India	Binsar	29°42'19.58"N	79°45'18.65"E							Yes	bear sightings or sign (feces, feeding or resting signs, tracks)
439	Ursus (2001)		India	River Ganges in Chilla	25°32'19.98"N	83°11'38.30"E		1995					Yes	bear sightings or sign (feces, feeding or resting signs, tracks)
440	Ursus (2001)		India	Rajaji NP	30° 0'55.63"N	78° 9'8.75"E		1995					Yes	bear sightings or sign (feces, feeding or resting signs, tracks)
441	Ursus (2001)		India	Rathong Valley	27°35'5.00"N	88° 6'30.47"E							Yes	bear sightings or sign (feces, feeding or resting signs, tracks)
442	Ursus (2001)		India	Lepcha Reserve	27° 4'13.51"N	88°30'5.21"E							Yes	bear sightings or sign (feces, feeding or resting signs, tracks)
443	Ursus (2001)		India	Dzongiri	27°28'0.63"N	88° 9'0.16"E				higher relative abundance (1995)			Yes	bear sightings or sign (feces, feeding or resting signs, tracks)
444	Ursus (2001)		India	Ditchu	10°59'47.22"N	76° 0'48.26"E							Yes	bear sightings or sign (feces, feeding or resting signs, tracks)
445	Ursus (2001)		India	Mayodia Pass	28°14'31.70"N	95°55'31.04"E							Yes	bear sightings or sign (feces, feeding or resting signs, tracks)
446	Ursus (2001)		India	Kailashahar FD	24°19'25.42"N	91°59'48.03"E							Yes	bear sightings or sign (feces, feeding or resting signs, tracks)
447	Ursus (2001)		India	Manu	24°19'7.27"N	91°57'58.41"E							Yes	bear sightings or sign (feces, feeding or resting signs, tracks)
448	Ursus (2001)		India	Longthorai RF	23°58'48.38"N	91°55'12.16"E							Yes	bear sightings or sign (feces, feeding or resting signs, tracks)
449	Ursus (2001)		India	Deo Reserve Forest	24° 4'12.79"N	92° 5'45.50"E							Yes	bear sightings or sign (feces, feeding or resting signs, tracks)
450	Journal of Natural History (2021)	472	India	Khangchendzonga National Park	27°40'53.83"N	88°20'18.56"E		2017 to 2019		472			Yes	scats-163, claw marks on trees-77, broken twigs and small branches-51, pugmarks-29, crop raiding-21, livestock kill-18, trail markings-8, dens-6 and bear roaring sounds-6					Bovidae (Livestocks) which was eaten throughout the year in all four seasons while Aconogonum molle (Polygonaceae) and Fragaria vesca (Rosaceae) were eaten consistently in three seasons (pre-monsoon, monsoon, and post-monsoon).		sub-tropical to Trans-Himalayan (Cold Desert)	The study sites include vegetation dominated by Castanopsis hystrix, Arundinaria spp., Machilus spp., Rhododendron spp., Symplocos spp., Michelia excelsa, Quercus lamellosa, varieties of bam_x0002_boo species, alpine scrubs, and meadows. These areas harbour many rare and endan_x0002_gered species like Panthera pardus, Uncia uncia, Ursus thibetanus, Capricornis thar, Moschus leucogaster, Naemorhed…				32 plant species were identified, along with animal matter from collected scats samples				These samples were mostly collected from dens, riverside, feeding sites, and trails in the habitat, as well as agricultural fields.
451	Mammal study (2002)	193	Japan	Chichibu Mountains	36° 7'36.20"N	138°49'4.23"E		1993-1994		193															Omnivore	it was only 57%, while the importance value of various nuts was 44%. In contrast, berries (46%) and animal materials (34%), e.g., colonial insects (particularly Hymenopterans), while green vegetation was less important (17%)			193 fecal droppings	Collected from Chichibu Mountains
452	Conservation Genetics (2007)	280–680	Japan	Western Honshu	36°10'8.84"N	137° 4'22.78"E		1991 and 2004		decreases in size and fragmentation	Yes	nuisance kills, and habitat loss	Yes	Bears captured for pest control and hunting
453	Conservation Genetics (2007)	280–680	Japan	Chugoku	35°22'16.14"N	133°32'46.22"E		1992 and 2004		280–680	Yes	nuisance kills, and habitat loss	Yes	Bears captured for pest control and hunting
454	Conservation Genetics (2007)	280–681	Japan	Kinki	35°28'4.25"N	133° 4'0.62"E		1993 and 2004		280–680	Yes	nuisance kills, and habitat loss	Yes	Bears captured for pest control and hunting
455	Conservation Genetics (2007)	280–682	Japan	Yura River	35°16'35.85"N	135°28'0.94"E		1994 and 2004		280–681	Yes	nuisance kills, and habitat loss	Yes	Bears captured for pest control and hunting
456	Conservation Genetics (2007)	280–683	Japan	Lake Biwa	35°37'35.08"N	136°27'39.98"E		1995 and 2004		280–682	Yes	nuisance kills, and habitat loss	Yes	Bears captured for pest control and hunting
457	Conservation Genetics (2007)	280–684	Japan	Hokkaido	43°15'24.03"N	142°52'28.43"E		1996 and 2004		280–683	Yes	nuisance kills, and habitat loss	Yes	Bears captured for pest control and hunting
458	Heredity (2009)	589 bears	Japan	Kanto Region	36°29'20.24"N	139°42'12.42"E															coniferous forest	broad-leaved trees									43 novel haplotypes in the 589 bear samples 57 haplotypes were observed in the 697 black bears.
459	Journal of Heredity (2009)	355	Japan	North-central Alps	36°22'37.83"N	138°15'18.80"E		1970–2006											Yes	serious damage to agriculture, forestry, and attack local people											A total of 36 substitutions, consisting of 7 transversions and 29 transitions defined 27 haplotypes
460	Journal of Heredity (2009)	355	Japan	Hakusan–Okumino	35°44'3.16"N	136°39'41.50"E		1970–2006											Yes	serious damage to agriculture, forestry, and attack local people											A total of 36 substitutions, consisting of 7 transversions and 29 transitions defined 27 haplotypes
461	Journal of Heredity (2009)	355	Japan	Hakusan	36°30'9.16"N	136°33'56.01"E		1970–2006											Yes	serious damage to agriculture, forestry, and attack local people											A total of 36 substitutions, consisting of 7 transversions and 29 transitions defined 27 haplotypes
462	Journal of Heredity (2009)	355	Japan	Asahi	35°42'51.62"N	140°38'46.56"E		1970–2006											Yes	serious damage to agriculture, forestry, and attack local people											A total of 36 substitutions, consisting of 7 transversions and 29 transitions defined 27 haplotypes
463	Journal of Heredity (2009)	355	Japan	Echigo	37°25'31.36"N	138°44'37.07"E		1970–2006											Yes	serious damage to agriculture, forestry, and attack local people											A total of 36 substitutions, consisting of 7 transversions and 29 transitions defined 27 haplotypes
464	Journal of Heredity (2009)	355	Japan	Mikuni	36°48'6.40"N	138°44'19.94"E		1970–2006											Yes	serious damage to agriculture, forestry, and attack local people											A total of 36 substitutions, consisting of 7 transversions and 29 transitions defined 27 haplotypes
465	Journal of Heredity (2009)	355	Japan	Sanchi	39° 6'6.91"N	140° 2'44.99"E		1970–2006											Yes	serious damage to agriculture, forestry, and attack local people											A total of 36 substitutions, consisting of 7 transversions and 29 transitions defined 27 haplotypes
466	Journal of Heredity (2009)	355	Japan	Okumino	37°23'57.49"N	140°59'1.68"E		1970–2006											Yes	serious damage to agriculture, forestry, and attack local people											A total of 36 substitutions, consisting of 7 transversions and 29 transitions defined 27 haplotypes
467	Journal of Heredity (2009)	355	Japan	Kii Hanto	33°46'9.67"N	135°41'2.06"E		1970–2006											Yes	serious damage to agriculture, forestry, and attack local people											A total of 36 substitutions, consisting of 7 transversions and 29 transitions defined 27 haplotypes
468	Wildlife Institute of India (2009)	399	India	Lidder	34° 1'6.79"N	75°19'2.31"E	Dachigam NP	May 2007 to April 2009.					Yes	track,track,claw marks on tree,digging signs,feeding signs, and stone turning signs					Yes	Killing of livestock (sheep, goat, cow) cases, maize, apple, cherry, pear, and walnut were raided by black bears.	Riverine,Oak plantation,Lower Temperate,Lower temperate pine mixed,Mid temperate ,Temperate grassland/ scrub land	forests, orchards, croplands n Sub alpine birch forests			70	fruits and vegetation mattercherry, maize, apple and walnut in the diet of black bear			171		53 hair samples
469	Wildlife Institute of India (2009)	399	India	Dara	34°10'42.65"N	74°54'36.49"E	Dachigam NP	May 2007 to April 2009.					Yes	track,track,claw marks on tree,digging signs,feeding signs, and stone turning signs					Yes	Killing of livestock (sheep, goat, cow) cases, maize, apple, cherry, pear, and walnut were raided by black bears.	Riverine,Oak plantation,Lower Temperate,Lower temperate pine mixed,Mid temperate ,Temperate grassland/ scrub land	forests, orchards, croplands n Sub alpine birch forests			70	fruits and vegetation mattercherry, maize, apple and walnut in the diet of black bear			171		53 hair samples
470	Wildlife Institute of India (2009)	399	India	Nishat	34° 8'0.44"N	74°52'24.71"E	Dachigam NP	May 2007 to April 2009.					Yes	track,track,claw marks on tree,digging signs,feeding signs, and stone turning signs					Yes	Killing of livestock (sheep, goat, cow) cases, maize, apple, cherry, pear, and walnut were raided by black bears.	Riverine,Oak plantation,Lower Temperate,Lower temperate pine mixed,Mid temperate ,Temperate grassland/ scrub land	forests, orchards, croplands n Sub alpine birch forests			70	fruits and vegetation mattercherry, maize, apple and walnut in the diet of black bear			171		53 hair samples
471	Wildlife Institute of India (2009)	399	India	Khimber	34°11'22.76"N	74°51'39.49"E	Dachigam NP	May 2007 to April 2009.					Yes	track,track,claw marks on tree,digging signs,feeding signs, and stone turning signs					Yes	Killing of livestock (sheep, goat, cow) cases, maize, apple, cherry, pear, and walnut were raided by black bears.	Riverine,Oak plantation,Lower Temperate,Lower temperate pine mixed,Mid temperate ,Temperate grassland/ scrub land	forests, orchards, croplands n Sub alpine birch forests			70	fruits and vegetation mattercherry, maize, apple and walnut in the diet of black bear			171		53 hair samples
472	Wildlife Institute of India (2009)	399	India	Zanskar	33°33'43.04"N	76°59'16.08"E	Dachigam NP	May 2007 to April 2009.					Yes	track,track,claw marks on tree,digging signs,feeding signs, and stone turning signs					Yes	Killing of livestock (sheep, goat, cow) cases, maize, apple, cherry, pear, and walnut were raided by black bears.	Riverine,Oak plantation,Lower Temperate,Lower temperate pine mixed,Mid temperate ,Temperate grassland/ scrub land	forests, orchards, croplands n Sub alpine birch forests			70	fruits and vegetation mattercherry, maize, apple and walnut in the diet of black bear			171		53 hair samples
473	Wildlife Institute of India (2009)	399	India	Hajin	34° 9'26.30"N	74°41'47.10"E	Dachigam NP	May 2007 to April 2009.					Yes	track,track,claw marks on tree,digging signs,feeding signs, and stone turning signs					Yes	Killing of livestock (sheep, goat, cow) cases, maize, apple, cherry, pear, and walnut were raided by black bears.	Riverine,Oak plantation,Lower Temperate,Lower temperate pine mixed,Mid temperate ,Temperate grassland/ scrub land	forests, orchards, croplands n Sub alpine birch forests			70	fruits and vegetation mattercherry, maize, apple and walnut in the diet of black bear			171		53 hair samples
474	Wildlife Institute of India (2009)	399	India	Chattergul	34°18'3.04"N	74°52'7.37"E	Dachigam NP	May 2007 to April 2009.					Yes	track,track,claw marks on tree,digging signs,feeding signs, and stone turning signs					Yes	Killing of livestock (sheep, goat, cow) cases, maize, apple, cherry, pear, and walnut were raided by black bears.	Riverine,Oak plantation,Lower Temperate,Lower temperate pine mixed,Mid temperate ,Temperate grassland/ scrub land	forests, orchards, croplands n Sub alpine birch forests			70	fruits and vegetation mattercherry, maize, apple and walnut in the diet of black bear			171		53 hair samples
475	Wildlife Institute of India (2009)	399	India	Ganderbal	34°12'56.84"N	74°46'19.00"E	Dachigam NP	May 2007 to April 2009.					Yes	track,track,claw marks on tree,digging signs,feeding signs, and stone turning signs					Yes	Killing of livestock (sheep, goat, cow) cases, maize, apple, cherry, pear, and walnut were raided by black bears.	Riverine,Oak plantation,Lower Temperate,Lower temperate pine mixed,Mid temperate ,Temperate grassland/ scrub land	forests, orchards, croplands n Sub alpine birch forests			70	fruits and vegetation mattercherry, maize, apple and walnut in the diet of black bear			171		53 hair samples
476	Wildlife Institute of India (2009)	399	India	Kulan	34°16'8.54"N	75° 9'11.24"E	Dachigam NP	May 2007 to April 2009.					Yes	track,track,claw marks on tree,digging signs,feeding signs, and stone turning signs					Yes	Killing of livestock (sheep, goat, cow) cases, maize, apple, cherry, pear, and walnut were raided by black bears.	Riverine,Oak plantation,Lower Temperate,Lower temperate pine mixed,Mid temperate ,Temperate grassland/ scrub land	forests, orchards, croplands n Sub alpine birch forests			70	fruits and vegetation mattercherry, maize, apple and walnut in the diet of black bear			171		53 hair samples
477	Wildlife Institute of India (2009)	399	India	Bangdar	34°13'35.36"N	74°27'42.46"E	Dachigam NP	May 2007 to April 2009.					Yes	track,track,claw marks on tree,digging signs,feeding signs, and stone turning signs					Yes	Killing of livestock (sheep, goat, cow) cases, maize, apple, cherry, pear, and walnut were raided by black bears.	Riverine,Oak plantation,Lower Temperate,Lower temperate pine mixed,Mid temperate ,Temperate grassland/ scrub land	forests, orchards, croplands n Sub alpine birch forests			70	fruits and vegetation mattercherry, maize, apple and walnut in the diet of black bear			171		53 hair samples
478	Wildlife Institute of India (2009)	399	India	Pannar	31° 3'21.02"N	76°47'18.38"E	Dachigam NP	May 2007 to April 2009.					Yes	track,track,claw marks on tree,digging signs,feeding signs, and stone turning signs					Yes	Killing of livestock (sheep, goat, cow) cases, maize, apple, cherry, pear, and walnut were raided by black bears.	Riverine,Oak plantation,Lower Temperate,Lower temperate pine mixed,Mid temperate ,Temperate grassland/ scrub land	forests, orchards, croplands n Sub alpine birch forests			70	fruits and vegetation mattercherry, maize, apple and walnut in the diet of black bear			171		53 hair samples
479	Wildlife Institute of India (2009)	399	India	Reserve forest block Sular	34°31'33.88"N	74°25'44.91"E	Dachigam NP	May 2007 to April 2009.					Yes	track,track,claw marks on tree,digging signs,feeding signs, and stone turning signs					Yes	Killing of livestock (sheep, goat, cow) cases, maize, apple, cherry, pear, and walnut were raided by black bears.	Riverine,Oak plantation,Lower Temperate,Lower temperate pine mixed,Mid temperate ,Temperate grassland/ scrub land	forests, orchards, croplands n Sub alpine birch forests			70	fruits and vegetation mattercherry, maize, apple and walnut in the diet of black bear			171		53 hair samples
480	Wildlife Institute of India (2009)	399	India	Suturu	12° 9'53.22"N	76°47'44.54"E	Dachigam NP	May 2007 to April 2009.					Yes	track,track,claw marks on tree,digging signs,feeding signs, and stone turning signs					Yes	Killing of livestock (sheep, goat, cow) cases, maize, apple, cherry, pear, and walnut were raided by black bears.	Riverine,Oak plantation,Lower Temperate,Lower temperate pine mixed,Mid temperate ,Temperate grassland/ scrub land	forests, orchards, croplands n Sub alpine birch forests			70	fruits and vegetation mattercherry, maize, apple and walnut in the diet of black bear			171		53 hair samples
481	Wildlife Institute of India (2009)	399	India	Saidpura	34° 6'49.88"N	74°47'49.01"E	Dachigam NP	May 2007 to April 2009.					Yes	track,track,claw marks on tree,digging signs,feeding signs, and stone turning signs					Yes	Killing of livestock (sheep, goat, cow) cases, maize, apple, cherry, pear, and walnut were raided by black bears.	Riverine,Oak plantation,Lower Temperate,Lower temperate pine mixed,Mid temperate ,Temperate grassland/ scrub land	forests, orchards, croplands n Sub alpine birch forests			70	fruits and vegetation mattercherry, maize, apple and walnut in the diet of black bear			171		53 hair samples
482	Wildlife Institute of India (2009)	399	India	Tulmul Village	34°13'8.39"N	74°44'1.25"E	Dachigam NP	May 2007 to April 2009.					Yes	track,track,claw marks on tree,digging signs,feeding signs, and stone turning signs					Yes	Killing of livestock (sheep, goat, cow) cases, maize, apple, cherry, pear, and walnut were raided by black bears.	Riverine,Oak plantation,Lower Temperate,Lower temperate pine mixed,Mid temperate ,Temperate grassland/ scrub land	forests, orchards, croplands n Sub alpine birch forests			70	fruits and vegetation mattercherry, maize, apple and walnut in the diet of black bear			171		53 hair samples
483	Asian J Conserv Biol (2015)		India	Pakke Tiger Reserve	27° 6'1.36"N	92°49'12.55"E		2009-2010													semi-evergreen forests	tropical climate pattern				Dilenia indica fruit, cane (Calamus sp.), Livistona jenkinsiana fruit, and Alpinia sp. (locally called “tora grass”)
484	Asian J Conserv Biol (2015)		India	Doigurung	26°31'25.25"N	93°57'44.45"E		2009-2010													semi-evergreen forests	tropical climate pattern				Outenga,Kadam,Jamun,Leteku,Toko,Dhuna,Moleeta,Ficus,Ramtamul,Khokon,Gerkhowa,Cane,Bamboo
485	Asian J Conserv Biol (2015)		India	khari	26°58'13.35"N	92°55'38.74"E		2009-2010													semi-evergreen forests	tropical climate pattern				Outenga,Kadam,Jamun,Leteku,Toko,Dhuna,Moleeta,Ficus,Ramtamul,Khokon,Gerkhowa,Cane,Bamboo
486	Ecological Modelling (2011)	242	Japan	Fuji	35°21'35.87"N	138°43'38.67"E	Fuji National Park	Endangered
487	Ecological Modelling (2011)	242	Japan	Kenashi	35°24'53.87"N	138°32'36.50"E	Fuji National Park	Serious danger of extinction
488	Ecological Modelling (2011)	242	Japan	Ashitaka	35° 9'29.14"N	138°50'41.17"E	Fuji National Park	Serious danger of extinction
489	Ecological Modelling (2011)	242	Japan	Furo	35°23'58.25"N	139° 0'11.12"E	Fuji National Park	Serious danger of extinction
490	Ecological Modelling (2011)	242	Japan	Tanzawa Oyama Quasi-National Park	35°24'37.56"N	139°12'35.35"E	Quasi-National Park
491	Ecological Modelling (2011)	242	Japan	Hirugatake	35°31'5.69"N	138°32'9.05"E	Quasi-National Park
492	Ecological Modelling (2011)	242	Japan	Sagami Oyama	35°25'39.40"N	139°14'46.16"E	Quasi-National Park
493	Ecological Modelling (2011)	242	Japan	Kanagawa	35°28'48.51"N	139°36'51.33"E	Quasi-National Park
494	Ecological Modelling (2011)	242	Japan	Yamanashi	35°41'2.28"N	138°41'14.34"E	Quasi-National Park
495	Ecological Modelling (2011)	242	Japan	Shizuoka	34°57'3.53"N	138°23'2.66"E	Quasi-National Park
496	Global Ecology and Conservation (2014)		China	Shaanxi	33°53'54.35"N	108°57'15.26"E																broadleaf deciduous, conifer, mixed broadleaf and conifer				with corn, Zea mays, shrub, or bamboo			804	511 contained adequate DNA	468 (92%). Of the identified Asiatic black bear feces, 212 succeeded in individual identification with microsatellite genotypes from at least eight loci.06 unique individuals including 52 females, 40 males and 14 of unknown sex
497	Global Ecology and Conservation (2014)		China	Yunnan	24°56'54.47"N	102°42'53.33"E																broadleaf deciduous, conifer, mixed broadleaf and conifer				with corn, Zea mays, shrub, or bamboo			804	511 contained adequate DNA	468 (92%). Of the identified Asiatic black bear feces, 212 succeeded in individual identification with microsatellite genotypes from at least eight loci.06 unique individuals including 52 females, 40 males and 14 of unknown sex
498	Global Ecology and Conservation (2014)		China	Meigu Dafengding	28°36'20.56"N	103°15'35.91"E																broadleaf deciduous, conifer, mixed broadleaf and conifer				with corn, Zea mays, shrub, or bamboo			804	511 contained adequate DNA	468 (92%). Of the identified Asiatic black bear feces, 212 succeeded in individual identification with microsatellite genotypes from at least eight loci.06 unique individuals including 52 females, 40 males and 14 of unknown sex
499	Global Ecology and Conservation (2014)		China	Yele	28°52'10.00"N	102°11'35.29"E																broadleaf deciduous, conifer, mixed broadleaf and conifer				with corn, Zea mays, shrub, or bamboo			804	511 contained adequate DNA	468 (92%). Of the identified Asiatic black bear feces, 212 succeeded in individual identification with microsatellite genotypes from at least eight loci.06 unique individuals including 52 females, 40 males and 14 of unknown sex
500	Global Ecology and Conservation (2014)		China	Tangjiahe	32°32'39.02"N	104°50'7.28"E																broadleaf deciduous, conifer, mixed broadleaf and conifer				with corn, Zea mays, shrub, or bamboo			804	511 contained adequate DNA	468 (92%). Of the identified Asiatic black bear feces, 212 succeeded in individual identification with microsatellite genotypes from at least eight loci.06 unique individuals including 52 females, 40 males and 14 of unknown sex
501	Global Ecology and Conservation (2014)		China	Wanglang	32°54'28.29"N	104° 9'28.85"E																broadleaf deciduous, conifer, mixed broadleaf and conifer				with corn, Zea mays, shrub, or bamboo			804	511 contained adequate DNA	468 (92%). Of the identified Asiatic black bear feces, 212 succeeded in individual identification with microsatellite genotypes from at least eight loci.06 unique individuals including 52 females, 40 males and 14 of unknown sex
502	Global Ecology and Conservation (2014)		China	Xuebaoding	32°40'32.38"N	103°50'47.96"E																broadleaf deciduous, conifer, mixed broadleaf and conifer				with corn, Zea mays, shrub, or bamboo			804	511 contained adequate DNA	468 (92%). Of the identified Asiatic black bear feces, 212 succeeded in individual identification with microsatellite genotypes from at least eight loci.06 unique individuals including 52 females, 40 males and 14 of unknown sex
503	Global Ecology and Conservation (2014)		China	Xiangling	27°48'21.83"N	27°48'21.83"N																broadleaf deciduous, conifer, mixed broadleaf and conifer				with corn, Zea mays, shrub, or bamboo			804	511 contained adequate DNA	468 (92%). Of the identified Asiatic black bear feces, 212 succeeded in individual identification with microsatellite genotypes from at least eight loci.06 unique individuals including 52 females, 40 males and 14 of unknown sex
504	Global Ecology and Conservation (2014)		China	Liangshan	27°56'11.26"N	102°18'46.95"E																broadleaf deciduous, conifer, mixed broadleaf and conifer				with corn, Zea mays, shrub, or bamboo			804	511 contained adequate DNA	468 (92%). Of the identified Asiatic black bear feces, 212 succeeded in individual identification with microsatellite genotypes from at least eight loci.06 unique individuals including 52 females, 40 males and 14 of unknown sex
505	Global Ecology and Conservation (2014)		China	Gaoligongshan Nature Reserve	25°58'56.28"N	98°49'3.12"E																broadleaf deciduous, conifer, mixed broadleaf and conifer				with corn, Zea mays, shrub, or bamboo			804	511 contained adequate DNA	468 (92%). Of the identified Asiatic black bear feces, 212 succeeded in individual identification with microsatellite genotypes from at least eight loci.06 unique individuals including 52 females, 40 males and 14 of unknown sex
506	Global Ecology and Conservation (2014)		China	Xiaohegou	31°57'24.21"N	104°39'2.69"E																broadleaf deciduous, conifer, mixed broadleaf and conifer				with corn, Zea mays, shrub, or bamboo			804	511 contained adequate DNA	468 (92%). Of the identified Asiatic black bear feces, 212 succeeded in individual identification with microsatellite genotypes from at least eight loci.06 unique individuals including 52 females, 40 males and 14 of unknown sex
507	Global Ecology and Conservation (2014)		China	Changqing	31°27'22.42"N	104°42'22.36"E																broadleaf deciduous, conifer, mixed broadleaf and conifer				with corn, Zea mays, shrub, or bamboo			804	511 contained adequate DNA	468 (92%). Of the identified Asiatic black bear feces, 212 succeeded in individual identification with microsatellite genotypes from at least eight loci.06 unique individuals including 52 females, 40 males and 14 of unknown sex
508	Global Ecology and Conservation (2014)		China	Xiaohegou	31°14'57.16"N	104°32'14.60"E							Yes	big black bear was tracked down today in near-by Harding Township.								broadleaf deciduous, conifer, mixed broadleaf and conifer				with corn, Zea mays, shrub, or bamboo			804	511 contained adequate DNA	468 (92%). Of the identified Asiatic black bear feces, 212 succeeded in individual identification with microsatellite genotypes from at least eight loci.06 unique individuals including 52 females, 40 males and 14 of unknown sex
509	The NewYork Times (1952)		U.S.A	Harding Township	40°44'15.28"N	74°30'40.22"W		Dec. 18,1952					Yes	a honey-loving legend of the hills whose very existence, all these last five years, has been a subject of cracker-barrel debate and commuter train talk
510	The NewYork Times (1952)		U.S.A	Somerset Hills	40°42'16.73"N	74°36'59.83"W		Dec. 18,1953					Yes	50 black bears in New Jersey, most of them in the far-northwestern reaches of Warren and Sussex
511	The NewYork Times (1980)	50	U.S.A	New Jersey	39°58'29.92"N	74°23'20.15"W		1980-06-29					Yes	51 black bears in New Jersey, most of them in the far-northwestern reaches of Warren and Sussex
512	The NewYork Times (1980)	50	U.S.A	Warren County	40°51'52.50"N	74°55'25.25"W		1980-06-29					Yes	52 black bears in New Jersey, most of them in the far-northwestern reaches of Warren and Sussex
513	The NewYork Times (1980)	50	U.S.A	Sussex County	41° 7'2.55"N	74°41'9.18"W		1980-06-30					Yes	52 black bears in New Jersey, most of them in the far-northwestern reaches of Warren and Sussex
514	IntechOpen (2018)	574	Japan	Oze National Park	36°57'13.26"N	139°18'10.37"E		2004-2009			Yes	injury incidents occurred in June	Yes	Bear sighting occurred most frequently in August
515	IntechOpen (2018)	574	Japan	Yamanohana	35°19'45.32"N	136°57'30.06"E		2004			Yes	injury incidents occurred in June	Yes	Bear sighting occurred most frequently in August							Alphine to sub-Alphine	heavy winter snow, Bogs bogs are dominated by Sphagnum spp. and cranberry Vaccinium oxycoccos.
516	IntechOpen (2018)	574	Japan	Ryugu	34°49'20.70"N	136°55'24.45"E		2007			Yes	injury incidents occurred in June	Yes	Bear sighting occurred most frequently in August							Alphine to sub-Alphine	heavy winter snow, Bogs bogs are dominated by Sphagnum spp. and cranberry Vaccinium oxycoccos.
517	IntechOpen (2018)	574	Japan	Miharashi	34°11'55.51"N	132°33'5.69"E		2004-2009			Yes	injury incidents occurred in June	Yes	Bear sighting occurred most frequently in August							Alphine to sub-Alphine	heavy winter snow, Bogs bogs are dominated by Sphagnum spp. and cranberry Vaccinium oxycoccos.
518	IntechOpen (2018)	574	Japan	Ozegahara	36°56'11.40"N	139°14'23.63"E		2004-2009			Yes	injury incidents occurred in June	Yes	Bear sighting occurred most frequently in August							Alphine to sub-Alphine	heavy winter snow, Bogs bogs are dominated by Sphagnum spp. and cranberry Vaccinium oxycoccos.
519	Zoology in the Middle East.1999		Iran	southeastern Iran	32°27'35.81"N	53°41'37.01"E	Extinct	late 1960s,			Yes	For years cubs were killed by farmers when they were seen climbing date palms, but during the last five years only tracks have been observed	Yes	scats, hairs and bones were seen fresh tracks of a female with a cub											Omnivore	They feed on olives, figs, buds of the palm Nannorrhops ritchiana (“Daz”) and insects.
520	Zoology in the Middle East.1999		Iran	Sarbaz mountains	28°46'42.38"N	54°32'51.00"E	Endangered	1975			Yes	For years cubs were killed by farmers when they were seen climbing date palms, but during the last five years only tracks have been observed	Yes	scats, hairs and bones were seen fresh tracks of a female with a cub											Omnivore	They feed on olives, figs, buds of the palm Nannorrhops ritchiana (“Daz”) and insects.
521	Zoology in the Middle East.1999		Iran	Near River Kaju	32°38'14.60"N	51°40'50.16"E	Endangered	1983			Yes	For years cubs were killed by farmers when they were seen climbing date palms, but during the last five years only tracks have been observed	Yes	scats, hairs and bones were seen fresh tracks of a female with a cub											Omnivore	They feed on olives, figs, buds of the palm Nannorrhops ritchiana (“Daz”) and insects.
522	Zoology in the Middle East.1999		Iran	Mountain Kushad	34°33'22.77"N	47°38'4.35"E	Endangered	1985			Yes	For years cubs were killed by farmers when they were seen climbing date palms, but during the last five years only tracks have been observed	Yes	scats, hairs and bones were seen fresh tracks of a female with a cub											Omnivore	They feed on olives, figs, buds of the palm Nannorrhops ritchiana (“Daz”) and insects.
523	Zoology in the Middle East.1999		Iran	Ahuran Mountain	33°52'53.21"N	47°18'59.88"E	Endangered	1986			Yes	one month old cub was captured by a poacher	Yes	scats, hairs and bones were seen fresh tracks of a female with a cub											Omnivore	They feed on olives, figs, buds of the palm Nannorrhops ritchiana (“Daz”) and insects.
524	Zoology in the Middle East.1999		Iran	Zaboli,Baluchestan	27° 7'39.75"N	61°40'20.63"E	Endangered				Yes	one month old cub was captured by a poacher	Yes	scats, hairs and bones were seen fresh tracks of a female with a cub											Omnivore	They feed on olives, figs, buds of the palm Nannorrhops ritchiana (“Daz”) and insects.
525	Zoology in the Middle East.1999		Iran	Geserghand	34°50'25.79"N	46°19'2.33"E	Endangered				Yes	For years cubs were killed by farmers when they were seen climbing date palms, but during the last five years only tracks have been observed	Yes	scats, hairs and bones were seen fresh tracks of a female with a cub											Omnivore	They feed on olives, figs, buds of the palm Nannorrhops ritchiana (“Daz”) and insects.
526	Zoology in the Middle East.1999		Iran	Birk Mountains	27°33'1.60"N	61°22'0.47"E	Endangered				Yes	For years cubs were killed by farmers when they were seen climbing date palms, but during the last five years only tracks have been observed	Yes	scats, hairs and bones were seen fresh tracks of a female with a cub											Omnivore	They feed on olives, figs, buds of the palm Nannorrhops ritchiana (“Daz”) and insects.
527	Zoology in the Middle East.1999		Iran	mountains of Beshagard ,Hormozgan	26°42'6.24"N	58°35'5.61"E	Endangered				Yes	one month old cub was captured by a poacher	Yes	scats, hairs and bones were seen fresh tracks of a female with a cub											Omnivore	They feed on olives, figs, buds of the palm Nannorrhops ritchiana (“Daz”) and insects.
528	Zoology in the Middle East.1999		Iran	South Kerman	30°16'40.94"N	57° 5'2.63"E	Endangered				Yes	one month old cub was captured by a poacher	Yes	scats, hairs and bones were seen fresh tracks of a female with a cub											Omnivore	They feed on olives, figs, buds of the palm Nannorrhops ritchiana (“Daz”) and insects.
529	Zoology in the Middle East.1999		Iran	Gebal Bares	33° 9'55.30"N	37°19'23.85"E	Endangered				Yes	one month old cub was captured by a poacher	Yes	scats, hairs and bones were seen fresh tracks of a female with a cub											Omnivore	They feed on olives, figs, buds of the palm Nannorrhops ritchiana (“Daz”) and insects.
530	Zoology in the Middle East.1999		Iran	Bahre Azeman	29° 2'24.17"N	57°13'15.32"E	Endangered				Yes	one month old cub was captured by a poacher	Yes	scats, hairs and bones were seen fresh tracks of a female with a cub											Omnivore	They feed on olives, figs, buds of the palm Nannorrhops ritchiana (“Daz”) and insects.
531	Zoology in the Middle East.1999		Iran	Kerman	25°38'31.16"N	58°49'3.95"E	Endangered				Yes	one month old cub was captured by a poacher	Yes	scats, hairs and bones were seen fresh tracks of a female with a cub											Omnivore	They feed on olives, figs, buds of the palm Nannorrhops ritchiana (“Daz”) and insects.
532	Zoology in the Middle East.1999		Iran	Hormozgan	27°23'59.61"N	56°44'29.23"E	Endangered				Yes	one month old cub was captured by a poacher	Yes	scats, hairs and bones were seen fresh tracks of a female with a cub											Omnivore	They feed on olives, figs, buds of the palm Nannorrhops ritchiana (“Daz”) and insects.
533	Zoological Research.1996		Russia	Primorsky Krai	44°44'4.40"N	135° 1'18.60"E
534	Zoological Research.1996		Indochina		14°32'26.63"N	102° 4'18.72"E
535	Int. Conf. Bear Res. And Manage.1994	10000	Japan	Nikko-Ashio	36°42'5.06"N	139°41'53.65"E	10000	1980		19	831	2,000-3,000 bears each year in Japan.Easy capture, by trapping and snaring for pest control	Yes	Black bears use a hole in tree, under rocks or the ground as den sites	pest Control--1035						Alpine zone	Bear habitat was diminished by timber cutting for resources during the World War -II			omnivorous but mainly herbivorous	y eat grasses, sedges, herbs, and buds in spring; berries and nuts in summer and fall. The acorns of Fagus, Quercus, and Casta
536	Int. Conf. Bear Res. And Manage.1994	10000	Japan	Mt. Taiheizan	36°21'53.62"N	139°41'24.95"E	10000	1981			1300	2,000-3,000 bears each year in Japan.Easy capture, by trapping and snaring for pest control	Yes	Black bears use a hole in tree, under rocks or the ground as den sites	1410						Alpine zone	Bear habitat was diminished by timber cutting for resources during the World War -II			omnivorous but mainly herbivorous	y eat grasses, sedges, herbs, and buds in spring; berries and nuts in summer and fall. The acorns of Fagus, Quercus, and Casta
537	Int. Conf. Bear Res. And Manage.1994	10000	Japan	Tanzawa	35°25'19.86"N	139° 2'6.25"E	10000	1982			1016	2,000-3,000 bears each year in Japan.Easy capture, by trapping and snaring for pest control	Yes	Black bears use a hole in tree, under rocks or the ground as den sites	1106						Alpine zone	Bear habitat was diminished by timber cutting for resources during the World War -II			omnivorous but mainly herbivorous	y eat grasses, sedges, herbs, and buds in spring; berries and nuts in summer and fall. The acorns of Fagus, Quercus, and Casta
538	Int. Conf. Bear Res. And Manage.1994	10000	Japan	Honshu	36°14'6.11"N	138° 6'39.08"E	10000	1983			863	2,000-3,000 bears each year in Japan.Easy capture, by trapping and snaring for pest control	Yes	Black bears use a hole in tree, under rocks or the ground as den sites	1145						Alpine zone	Bear habitat was diminished by timber cutting for resources during the World War -II			omnivorous but mainly herbivorous	y eat grasses, sedges, herbs, and buds in spring; berries and nuts in summer and fall. The acorns of Fagus, Quercus, and Casta
539	Int. Conf. Bear Res. And Manage.1994	10000	Japan	Shikoku	33°55'49.45"N	133°52'43.82"E	10000	1984			869	2,000-3,000 bears each year in Japan.Easy capture, by trapping and snaring for pest control	Yes	Black bears use a hole in tree, under rocks or the ground as den sites	860						Alpine zone	Bear habitat was diminished by timber cutting for resources during the World War -II			omnivorous but mainly herbivorous	y eat grasses, sedges, herbs, and buds in spring; berries and nuts in summer and fall. The acorns of Fagus, Quercus, and Casta
540	Int. Conf. Bear Res. And Manage.1994	10000	Japan	Kyushu Island	32°35'28.23"N	130°48'4.29"E	10000	1985			923	2,000-3,000 bears each year in Japan.Easy capture, by trapping and snaring for pest control	Yes	Black bears use a hole in tree, under rocks or the ground as den sites	1355						Alpine zone	Bear habitat was diminished by timber cutting for resources during the World War -II			omnivorous but mainly herbivorous	y eat grasses, sedges, herbs, and buds in spring; berries and nuts in summer and fall. The acorns of Fagus, Quercus, and Casta
541	Int. Conf. Bear Res. And Manage.1994	10000	Japan	Honshu	36°14'6.11"N	138° 6'39.08"E	10000	1986			953	2,000-3,000 bears each year in Japan.Easy capture, by trapping and snaring for pest control	Yes	Black bears use a hole in tree, under rocks or the ground as den sites	1625						Alpine zone	Bear habitat was diminished by timber cutting for resources during the World War -II			omnivorous but mainly herbivorous	y eat grasses, sedges, herbs, and buds in spring; berries and nuts in summer and fall. The acorns of Fagus, Quercus, and Casta
542	Int. Conf. Bear Res. And Manage.1994	10000	Japan	Shikoku	33°55'49.45"N	133°52'43.82"E	10000	1987			1140	2,000-3,000 bears each year in Japan.Easy capture, by trapping and snaring for pest control	Yes	Black bears use a hole in tree, under rocks or the ground as den sites	822						Alpine zone	Bear habitat was diminished by timber cutting for resources during the World War -II			omnivorous but mainly herbivorous	y eat grasses, sedges, herbs, and buds in spring; berries and nuts in summer and fall. The acorns of Fagus, Quercus, and Casta
543	Int. Conf. Bear Res. And Manage.1994	10000	Japan	Kyushu Island	32°35'28.23"N	130°48'4.29"E	10000	1998			972	2,000-3,000 bears each year in Japan.Easy capture, by trapping and snaring for pest control	Yes	Black bears use a hole in tree, under rocks or the ground as den sites	1291						Alpine zone	Bear habitat was diminished by timber cutting for resources during the World War -II			omnivorous but mainly herbivorous	y eat grasses, sedges, herbs, and buds in spring; berries and nuts in summer and fall. The acorns of Fagus, Quercus, and Casta
544	Int. Conf. Bear Res. And Manage.1994	10000	Japan	Honshu	36°14'6.11"N	138° 6'39.08"E	10000	1989			761	2,000-3,000 bears each year in Japan.Easy capture, by trapping and snaring for pest control	Yes	Black bears use a hole in tree, under rocks or the ground as den sites	1266						Alpine zone	Bear habitat was diminished by timber cutting for resources during the World War -II			omnivorous but mainly herbivorous	y eat grasses, sedges, herbs, and buds in spring; berries and nuts in summer and fall. The acorns of Fagus, Quercus, and Casta
545	Their Biology and Management.1994	450	China	Chengdu	30°33'35.66"N	104° 4'1.96"E					Yes	In China, bear paws were sold openly in a shop opposite one of Chengdu's largest tourist hotels for approximately $24 Each
546	Their Biology and Management.1994		China	Harbin	45°45'24.23"N	126°38'32.70"E					Yes	A large tourist hotel in Harbin sold bear paw in its restaurant and advertised the fact in the lobby with a snapshot of an uncooked paw on a plate with a label stating that the bear came from Harbin's Heilongjiang Pro
547	Their Biology and Management.1994		Taiwan	Taipei	25° 1'50.45"N	121°33'56.05"E					Yes	bears were purchased illegally from pet stores for $1,800 and $2,600 respectively. Pet dealers at that time were paying hunters nearly $2,000 for Asiatic black bear cubs from Taiwan forest
548	Their Biology and Management.1994		Thailand	Buddhist Monastery	15°45'41.51"N	104°11'11.27"E		1988			Yes	Hunter sold approximately $120 for Asiatic black bear cubs and$320 for adult
549	Their Biology and Management.1995	655	Korea	South Korea	35°42'50.38"N	127°48'0.78"E		1989			Yes	Hunter sold approximately $120 for Asiatic black bear cubs and$320 for adult	Yes	36 bear farms with an unknown number of bears
550	Mammal Study.2004		Japan	Kita-Azumino	36°18'34.78"N	137°54'36.41"E		1996-2001													Subalphine birch forest, Alphine Zone but moved to deciduious broad-leaved forest of the Mountane Zone in autumn,Sub alphine Larach,Red-Pines Forest	Avalanche chutes,Confierous Forest, Mangolin Oak,Cedar,cypress,red pines,
551	Mammal Study.2004		Japan	Minami-azumi	36°19'3.24"N	137°39'3.59"E		1996-2001													Subalphine birch forest, Alphine Zone but moved to deciduious broad-leaved forest of the Mountane Zone in autumn,Sub alphine Larach,Red-Pines Forest	Avalanche chutes,Confierous Forest, Mangolin Oak,Cedar,cypress,red pines,
552	Mammal Study.2004		Japan	Northern Japan Alps	36°16'13.17"N	137°34'34.47"E		1996-2001													Subalphine birch forest, Alphine Zone but moved to deciduious broad-leaved forest of the Mountane Zone in autumn,Sub alphine Larach,Red-Pines Forest	Avalanche chutes,Confierous Forest, Mangolin Oak,Cedar,cypress,red pines,
553	Mammal Study.2004		Japan	Matsukawa	35°35'27.75"N	137°54'38.48"E		1996-2001													Subalphine birch forest, Alphine Zone but moved to deciduious broad-leaved forest of the Mountane Zone in autumn,Sub alphine Larach,Red-Pines Forest	Avalanche chutes,Confierous Forest, Mangolin Oak,Cedar,cypress,red pines,
554	Mammal Study.2004		Japan	Tokiwa	40°40'10.74"N	140°32'29.49"E		1996-2001													Subalphine birch forest, Alphine Zone but moved to deciduious broad-leaved forest of the Mountane Zone in autumn,Sub alphine Larach,Red-Pines Forest	Avalanche chutes,Confierous Forest, Mangolin Oak,Cedar,cypress,red pines,
555	Mammal Study.2004		Japan	Mt.Gakidake	36°26'48.08"N	137°44'9.68"E		1996-2001													Subalphine birch forest, Alphine Zone but moved to deciduious broad-leaved forest of the Mountane Zone in autumn,Sub alphine Larach,Red-Pines Forest	Avalanche chutes,Confierous Forest, Mangolin Oak,Cedar,cypress,red pines,
556	Mammal Study.2004		Japan	Mt.Eboshi	43°40'48.01"N	142°55'18.05"E		1996-2001													Subalphine birch forest, Alphine Zone but moved to deciduious broad-leaved forest of the Mountane Zone in autumn,Sub alphine Larach,Red-Pines Forest	Avalanche chutes,Confierous Forest, Mangolin Oak,Cedar,cypress,red pines,
557	Mammal Study.2004		Japan	Ariake	35°38'27.38"N	139°42'19.49"E		1996-2001													Subalphine birch forest, Alphine Zone but moved to deciduious broad-leaved forest of the Mountane Zone in autumn,Sub alphine Larach,Red-Pines Forest	Avalanche chutes,Confierous Forest, Mangolin Oak,Cedar,cypress,red pines,
558	Mammal Study.2004		Japan	Mt.jonendake	36°19'20.34"N	137°44'17.63"E		1996-2001													Subalphine birch forest, Alphine Zone but moved to deciduious broad-leaved forest of the Mountane Zone in autumn,Sub alphine Larach,Red-Pines Forest	Avalanche chutes,Confierous Forest, Mangolin Oak,Cedar,cypress,red pines,
559	Mammal Study.2004		Japan	Kamikochi	36°14'29.05"N	137°39'8.49"E		1996-2001													Subalphine birch forest, Alphine Zone but moved to deciduious broad-leaved forest of the Mountane Zone in autumn,Sub alphine Larach,Red-Pines Forest	Avalanche chutes,Confierous Forest, Mangolin Oak,Cedar,cypress,red pines,
560	Mammal Study.2004		Japan	Mt. Hotakadake	36°17'17.99"N	137°38'53.48"E		1996-2001													Subalphine birch forest, Alphine Zone but moved to deciduious broad-leaved forest of the Mountane Zone in autumn,Sub alphine Larach,Red-Pines Forest	Avalanche chutes,Confierous Forest, Mangolin Oak,Cedar,cypress,red pines,
561	Mammal Study.2004		Japan	Mt.Yarigatake	36°20'28.58"N	137°38'51.75"E		1996-2001													Subalphine birch forest, Alphine Zone but moved to deciduious broad-leaved forest of the Mountane Zone in autumn,Sub alphine Larach,Red-Pines Forest	Avalanche chutes,Confierous Forest, Mangolin Oak,Cedar,cypress,red pines,
562	Mammal Study.2004		Japan	Nagano	36°38'19.25"N	138°11'44.66"E		1996-2001													Subalphine birch forest, Alphine Zone but moved to deciduious broad-leaved forest of the Mountane Zone in autumn,Sub alphine Larach,Red-Pines Forest	Avalanche chutes,Confierous Forest, Mangolin Oak,Cedar,cypress,red pines,
563	Mammal Study.2004		Japan	Ogura	35° 1'24.16"N	135°39'33.61"E		1996-2001													Subalphine birch forest, Alphine Zone but moved to deciduious broad-leaved forest of the Mountane Zone in autumn,Sub alphine Larach,Red-Pines Forest	Avalanche chutes,Confierous Forest, Mangolin Oak,Cedar,cypress,red pines,
564	Mammal Study.2004		Japan	Shimashima	36°11'0.88"N	137°47'10.09"E		1996-2001													Subalphine birch forest, Alphine Zone but moved to deciduious broad-leaved forest of the Mountane Zone in autumn,Sub alphine Larach,Red-Pines Forest	Avalanche chutes,Confierous Forest, Mangolin Oak,Cedar,cypress,red pines,
565	Korean Journal of Environment and Ecology.2008		Korea	Jirisan National Park	35°18'24.60"N	127°36'48.99"E		2004-2006
566	The Korean Journal of Ecology.2005		Korea	Jirisan National Park	35°18'24.60"N	127°36'48.99"E		2001
567	Mammalia.1991		China	Tangjiahe Natural Reserves	32°34'41.86"N	104°48'1.47"E		1985-87													coniferous and deciduous broadleaved,dominated by Tsuga, Picea, Larix, Acer, Betula, Tilia and Prunus spp.	Fargesia robusta bamboo ,F. scabrida bamboo supplemented the summer diet			Bears were almost exclusively vegetarian,feeding on	young growth of forbs from April through early July ; berries of fruitingshrubs, creepers and trees from mid-July to October ; and mast crops in autumn. New shoots of Fargesia robusta bamboo were the primary food for bears in Wolong in Mayand June, and new shoots of F. scabrida bamboo supplemented the summer diet of fruit in Tangjiahe
568	Mammalia.1991		China	Maoxiangba.	32°33'51.21"N	104°46'26.78"E		1985-87													coniferous and deciduous broadleaved,dominated by Tsuga, Picea, Larix, Acer, Betula, Tilia and Prunus spp.	Stalks of herbaceous vegetation (spring and early summer) ; Rubus spp.berries (July) ; arboreal fruit (late summer) ; arboreal mast crops (autumn).			Bears were almost exclusively vegetarian,feeding on	young growth of forbs from April through early July ; berries of fruitingshrubs, creepers and trees from mid-July to October ; and mast crops in autumn. New shoots of Fargesia robusta bamboo were the primary food for bears in Wolong in Mayand June, and new shoots of F. scabrida bamboo supplemented the summer diet of fruit in Tangjiahe
569	Their Biology and Management.1997	1600	China	Jin Xian	28°21'20.96"N	116°14'39.29"E	1600				Yes	295 bears killed from 1932 to 1939 in northeast China.				Yes	Fossils of Asiatic black bears were found in Xio Gushan of Hai Cheng in Liao Ning province, and fossils of bear (Ursus sp.) were found in Gu Xian Tun of Harbin, Gulong Shan of Da Lian, and in Hailar of Nei Mongol province		Bears were killed by people. Some hunters killed >30 bears a year in the 1930s.	In the 1970s and 1980s about 500 bears were killed in Heilongjiang Province; 600 bears were killed in one year in northeast China
570	Their Biology and Management.1997	1600	China	Guang Niang	23°39'21.77"N	112°28'52.38"E	1600				Yes	295 bears killed from 1932 to 1939 in northeast China.				Yes	Fossils of Asiatic black bears were found in Xio Gushan of Hai Cheng in Liao Ning province, and fossils of bear (Ursus sp.) were found in Gu Xian Tun of Harbin, Gulong Shan of Da Lian, and in Hailar of Nei Mongol province		Bears were killed by people. Some hunters killed >30 bears a year in the 1930s.	In the 1970s and 1980s about 500 bears were killed in Heilongjiang Province; 600 bears were killed in one year in northeast China
571	Their Biology and Management.1997	1600	China	Kai Yuan	23°42'11.24"N	103°16'0.34"E	1600				Yes	295 bears killed from 1932 to 1939 in northeast China.				Yes	Fossils of Asiatic black bears were found in Xio Gushan of Hai Cheng in Liao Ning province, and fossils of bear (Ursus sp.) were found in Gu Xian Tun of Harbin, Gulong Shan of Da Lian, and in Hailar of Nei Mongol province		Bears were killed by people. Some hunters killed >30 bears a year in the 1930s.	In the 1970s and 1980s about 500 bears were killed in Heilongjiang Province; 600 bears were killed in one year in northeast China
572	Their Biology and Management.1997	1600	China	Liao Yang	41°15'56.35"N	123°14'15.13"E	1600				Yes	295 bears killed from 1932 to 1939 in northeast China.				Yes	Fossils of Asiatic black bears were found in Xio Gushan of Hai Cheng in Liao Ning province, and fossils of bear (Ursus sp.) were found in Gu Xian Tun of Harbin, Gulong Shan of Da Lian, and in Hailar of Nei Mongol province		Bears were killed by people. Some hunters killed >30 bears a year in the 1930s.	In the 1970s and 1980s about 500 bears were killed in Heilongjiang Province; 600 bears were killed in one year in northeast China
573	Their Biology and Management.1997	1600	China	Fen Huang Cheng	4°36'22.79"N	74° 3'44.09"W	1600				Yes	295 bears killed from 1932 to 1939 in northeast China.				Yes	Fossils of Asiatic black bears were found in Xio Gushan of Hai Cheng in Liao Ning province, and fossils of bear (Ursus sp.) were found in Gu Xian Tun of Harbin, Gulong Shan of Da Lian, and in Hailar of Nei Mongol province		Bears were killed by people. Some hunters killed >30 bears a year in the 1930s.	In the 1970s and 1980s about 500 bears were killed in Heilongjiang Province; 600 bears were killed in one year in northeast China
574	Their Biology and Management.1997	1600	China	Gai Ping	29°17'1.15"N	108°13'17.46"E	1600				Yes	295 bears killed from 1932 to 1939 in northeast China.				Yes	Fossils of Asiatic black bears were found in Xio Gushan of Hai Cheng in Liao Ning province, and fossils of bear (Ursus sp.) were found in Gu Xian Tun of Harbin, Gulong Shan of Da Lian, and in Hailar of Nei Mongol province		Bears were killed by people. Some hunters killed >30 bears a year in the 1930s.	In the 1970s and 1980s about 500 bears were killed in Heilongjiang Province; 600 bears were killed in one year in northeast China
575	Their Biology and Management.1997	1600	China	Tie Lling	42°16'53.05"N	123°50'35.20"E	1600				Yes	295 bears killed from 1932 to 1939 in northeast China.				Yes	Fossils of Asiatic black bears were found in Xio Gushan of Hai Cheng in Liao Ning province, and fossils of bear (Ursus sp.) were found in Gu Xian Tun of Harbin, Gulong Shan of Da Lian, and in Hailar of Nei Mongol province		Bears were killed by people. Some hunters killed >30 bears a year in the 1930s.	In the 1970s and 1980s about 500 bears were killed in Heilongjiang Province; 600 bears were killed in one year in northeast China
576	Their Biology and Management.1997	1600	China	Jin Zhou	41° 5'24.02"N	121° 7'39.59"E	1600				Yes	295 bears killed from 1932 to 1939 in northeast China.				Yes	Fossils of Asiatic black bears were found in Xio Gushan of Hai Cheng in Liao Ning province, and fossils of bear (Ursus sp.) were found in Gu Xian Tun of Harbin, Gulong Shan of Da Lian, and in Hailar of Nei Mongol province		Bears were killed by people. Some hunters killed >30 bears a year in the 1930s.	In the 1970s and 1980s about 500 bears were killed in Heilongjiang Province; 600 bears were killed in one year in northeast China
577	Their Biology and Management.1997	1600	China	Chang Chu	23°48'12.30"N	112°51'48.46"E	1600				Yes	295 bears killed from 1932 to 1939 in northeast China.				Yes	Fossils of Asiatic black bears were found in Xio Gushan of Hai Cheng in Liao Ning province, and fossils of bear (Ursus sp.) were found in Gu Xian Tun of Harbin, Gulong Shan of Da Lian, and in Hailar of Nei Mongol province		Bears were killed by people. Some hunters killed >30 bears a year in the 1930s.	In the 1970s and 1980s about 500 bears were killed in Heilongjiang Province; 600 bears were killed in one year in northeast China
578	Their Biology and Management.1997	1600	China	An Tu	21°56'57.32"N	107°33'36.98"E	1600				Yes	295 bears killed from 1932 to 1939 in northeast China.				Yes	Fossils of Asiatic black bears were found in Xio Gushan of Hai Cheng in Liao Ning province, and fossils of bear (Ursus sp.) were found in Gu Xian Tun of Harbin, Gulong Shan of Da Lian, and in Hailar of Nei Mongol province		Bears were killed by people. Some hunters killed >30 bears a year in the 1930s.	In the 1970s and 1980s about 500 bears were killed in Heilongjiang Province; 600 bears were killed in one year in northeast China
579	Their Biology and Management.1997	1600	China	Hui Nan	42°39'49.69"N	126° 2'53.79"E	1600				Yes	295 bears killed from 1932 to 1939 in northeast China.				Yes	Fossils of Asiatic black bears were found in Xio Gushan of Hai Cheng in Liao Ning province, and fossils of bear (Ursus sp.) were found in Gu Xian Tun of Harbin, Gulong Shan of Da Lian, and in Hailar of Nei Mongol province		Bears were killed by people. Some hunters killed >30 bears a year in the 1930s.	In the 1970s and 1980s about 500 bears were killed in Heilongjiang Province; 600 bears were killed in one year in northeast China
580	Their Biology and Management.1997	1600	China	Fusong	42°18'20.80"N	127°16'59.38"E	1600				Yes	295 bears killed from 1932 to 1939 in northeast China.				Yes	Fossils of Asiatic black bears were found in Xio Gushan of Hai Cheng in Liao Ning province, and fossils of bear (Ursus sp.) were found in Gu Xian Tun of Harbin, Gulong Shan of Da Lian, and in Hailar of Nei Mongol province		Bears were killed by people. Some hunters killed >30 bears a year in the 1930s.	In the 1970s and 1980s about 500 bears were killed in Heilongjiang Province; 600 bears were killed in one year in northeast China
581	Their Biology and Management.1997	1600	China	Ji An	27° 6'39.91"N	114°59'36.90"E	1600				Yes	295 bears killed from 1932 to 1939 in northeast China.				Yes	Fossils of Asiatic black bears were found in Xio Gushan of Hai Cheng in Liao Ning province, and fossils of bear (Ursus sp.) were found in Gu Xian Tun of Harbin, Gulong Shan of Da Lian, and in Hailar of Nei Mongol province		Bears were killed by people. Some hunters killed >30 bears a year in the 1930s.	In the 1970s and 1980s about 500 bears were killed in Heilongjiang Province; 600 bears were killed in one year in northeast China
582	Their Biology and Management.1997	1600	China	Ning An	43°56'1.76"N	128°38'44.11"E	1600				Yes	295 bears killed from 1932 to 1939 in northeast China.				Yes	Fossils of Asiatic black bears were found in Xio Gushan of Hai Cheng in Liao Ning province, and fossils of bear (Ursus sp.) were found in Gu Xian Tun of Harbin, Gulong Shan of Da Lian, and in Hailar of Nei Mongol province		Bears were killed by people. Some hunters killed >30 bears a year in the 1930s.	In the 1970s and 1980s about 500 bears were killed in Heilongjiang Province; 600 bears were killed in one year in northeast China
583	Their Biology and Management.1997	1600	China	Bin Xian	39°45'35.38"N	115°52'8.66"E	1600				Yes	295 bears killed from 1932 to 1939 in northeast China.				Yes	Fossils of Asiatic black bears were found in Xio Gushan of Hai Cheng in Liao Ning province, and fossils of bear (Ursus sp.) were found in Gu Xian Tun of Harbin, Gulong Shan of Da Lian, and in Hailar of Nei Mongol province		Bears were killed by people. Some hunters killed >30 bears a year in the 1930s.	In the 1970s and 1980s about 500 bears were killed in Heilongjiang Province; 600 bears were killed in one year in northeast China
[truncated: 156 more rows]
